# Supplementary material for: (±)-(4bS,8aR,10aS)-10a-Ethynyl-4b,8,8-trimethyl-3,7-dioxo-3,4b,7,8,8a,9,10,10a-octa­hydro­phenanthrene-2,6-dicarbonitrile
Source: Acta Crystallogr Sect E Struct Rep Online. 2012 Oct 10;68(Pt 11):o3095–6. doi: 10.1107/S1600536812041244 (PMC3515197; doi:10.1107/S1600536812041244)
Supplement: Supplementary file 1 [file e-68-o3095-sup1.cif]

##############################################################################
#                                                                            #
# This CIF contains the data in a paper accepted for publication in          #
# Acta Crystallographica Section E. It conforms to the requirements of       #
# Notes for Authors for Acta Crystallographica Section E, and has been       #
# peer reviewed under the auspices of the IUCr Commission on Journals.       #
#                                                                            #
# Full details of the Crystallographic Information File format               #
# are given in the paper "The Crystallographic Information File (CIF):       #
# a New Standard Archive File for Crystallography" by S. R. Hall, F. H.      #
# Allen and I. D. Brown [Acta Cryst. (1991), A47, 655-685].                  #
#                                                                            #
# The current version of the core CIF dictionary is obtainable from          #
# ftp://ftp.iucr.org/pub/cif_core.dic.                                       #
#                                                                            #
# Software is freely available for graphical display of the structure(s)     #
# in this CIF. For information consult the CIF software page                 #
# http://www.iucr.org/resources/cif/software.                                #
#                                                                            #
# This file may be used for bona fide research purposes within the           #
# scientific community so long as proper attribution is given to the journal # 
# article from which it was obtained.                                        #
#                                                                            #
##############################################################################
data_I
_audit_creation_method     'WinGX routine CIF_UPDATE'
_audit_conform_dict_name     cif_core.dic
_audit_conform_dict_version     2.4
_journal_data_validation_number     ?
_journal_date_recd_electronic     2012-08-17
_journal_date_accepted     2012-10-01
_journal_name_full     'Acta Crystallographica, Section E'
_journal_year     2012
_journal_volume     68
_journal_issue     11
_journal_page_first     eo3095
_journal_page_last     eo3096
_journal_paper_category     QO
_journal_paper_doi     10.1107/S1600536812041244
_journal_coeditor_code     QK2041
_publ_contact_author_name     'Jasinski, Jerry P.'
_publ_contact_author_address
;
Department of Chemistry
Keene State College
229 Main Street
Keene, New Hampshire 03435, USA
;
_publ_contact_author_email     jjasinski@keene.edu
_publ_contact_author_fax     ?
_publ_contact_author_phone     '603 358-2563'
_publ_section_title
;\
(+-)-(4b<i>S</i>,8a<i>R</i>,10a<i>S</i>)-10a-Ethynyl-4b,8,8-trimethyl-3,7-\
dioxo-3,4b,7,8,8a,9,10,10a-octahydrophenanthrene-2,6-dicarbonitrile
;
loop_
    _publ_author_name
    _publ_author_address
    'Zheng, Suqing'
;
Institute of Chemical Biology and Drug Discovery
Stony Brook University
Stony Brook, NY 11794, USA
;
    'Resch, Daniel'
;
Department of Chemistry
Stony Brook University
Stony Brook, NY 11794, USA
;
    'Honda, Tadashi'
;
Department of Chemistry
Stony Brook University
Stony Brook, NY 11794, USA
Institute of Chemical Biology and Drug Discovery
Stony Brook University
Stony Brook, NY 11794, USA
;
    'Jasinski, Jerry P.'
;
Department of Chemistry
Keene State College
229 Main Street
Keene, NH 03435-2001, USA
;
_chemical_name_systematic
;
(+-)-(4b<i>S</i>,8a<i>R</i>,10a<i>S</i>)-10a-Ethynyl-4b,8,8-trimethyl-3,7-
dioxo-3,4b,7,8,8a,9,10,10a-octahydrophenanthrene-2,6-dicarbonitrile
;
_chemical_name_common     ?
_chemical_formula_moiety     'C21 H18 N2 O2'
_chemical_formula_sum     'C21 H18 N2 O2'
_chemical_formula_iupac     'C21 H18 N2 O2'
_chemical_formula_weight     330.37
_chemical_melting_point     ?
_symmetry_cell_setting     triclinic
_symmetry_space_group_name_H-M     'P -1'
_symmetry_space_group_name_Hall     '-P 1'
loop_
    _symmetry_equiv_pos_as_xyz
    'x, y, z'
    '-x, -y, -z'
_cell_length_a     7.3012(2)
_cell_length_b     12.9843(3)
_cell_length_c     18.4254(4)
_cell_angle_alpha     95.051(2)
_cell_angle_beta     96.284(2)
_cell_angle_gamma     92.338(2)
_cell_volume     1727.26(7)
_cell_formula_units_Z     4
_cell_measurement_reflns_used     16712
_cell_measurement_theta_min     4.0021
_cell_measurement_theta_max     73.1529
_cell_measurement_temperature     299(2)
_exptl_crystal_description     prism
_exptl_crystal_colour     colourless
_exptl_crystal_size_max     0.71
_exptl_crystal_size_mid     0.46
_exptl_crystal_size_min     0.29
_exptl_crystal_density_diffrn     1.270
_exptl_crystal_density_meas     ?
_exptl_crystal_density_method     'not measured'
_exptl_crystal_F_000     696
_exptl_absorpt_coefficient_mu     0.661
_exptl_absorpt_correction_type     gaussian
_exptl_absorpt_process_details
;
(CrysAlis RED; Oxford Diffraction, 2010)
;
_exptl_absorpt_correction_T_min     0.745
_exptl_absorpt_correction_T_max     0.897
_exptl_special_details     ?
_diffrn_ambient_temperature     299(2)
_diffrn_radiation_type     CuK\a
_diffrn_radiation_wavelength     1.54178
_diffrn_radiation_source     'fine-focus sealed tube'
_diffrn_radiation_monochromator     graphite
_diffrn_measurement_device_type     'Oxford Diffraction Xcalibur Atlas Gemini'
_diffrn_measurement_method     '\w scans'
_diffrn_detector_area_resol_mean     ?
_diffrn_reflns_number     33944
_diffrn_reflns_av_R_equivalents     0.0352
_diffrn_reflns_av_sigmaI/netI     0.0224
_diffrn_reflns_theta_min     4.01
_diffrn_reflns_theta_max     69.49
_diffrn_reflns_theta_full     67.50
_diffrn_measured_fraction_theta_max     0.999
_diffrn_measured_fraction_theta_full     0.999
_diffrn_reflns_limit_h_min     -8
_diffrn_reflns_limit_h_max     7
_diffrn_reflns_limit_k_min     -15
_diffrn_reflns_limit_k_max     15
_diffrn_reflns_limit_l_min     -22
_diffrn_reflns_limit_l_max     22
_refine_special_details
;
Refinement of <i>F</i>^2^ against ALL reflections. The weighted <i>R</i>-factor
<i>wR</i> and goodness of fit <i>S</i> are based on <i>F</i>^2^, conventional
<i>R</i>-factors <i>R</i> are based on <i>F</i>, with <i>F</i> set to zero for
negative <i>F</i>^2^. The threshold expression of <i>F</i>^2^ >
\s(<i>F</i>^2^) is used only for calculating <i>R</i>-factors(gt) <i>etc</i>.
and is not relevant to the choice of reflections for refinement.
<i>R</i>-factors based on <i>F</i>^2^ are statistically about twice as large
as those based on <i>F</i>, and <i>R</i>- factors based on ALL data will be
even larger.
;
_reflns_number_total     6478
_reflns_number_gt     5160
_reflns_threshold_expression     >2sigma(I)
_refine_ls_structure_factor_coef     Fsqd
_refine_ls_matrix_type     full
_refine_ls_R_factor_all     0.0634
_refine_ls_R_factor_gt     0.0498
_refine_ls_wR_factor_gt     0.1291
_refine_ls_wR_factor_ref     0.1403
_refine_ls_goodness_of_fit_ref     1.034
_refine_ls_restrained_S_all     1.034
_refine_ls_number_reflns     6478
_refine_ls_number_parameters     458
_refine_ls_number_restraints     0
_refine_ls_hydrogen_treatment     constr
_refine_ls_weighting_scheme     calc
_refine_ls_weighting_details
         'calc w=1/[\s^2^(Fo^2^)+(0.0731P)^2^+0.4667P] where P=(Fo^2^+2Fc^2^)/3'
_atom_sites_solution_hydrogens     geom
_atom_sites_solution_primary     direct
_atom_sites_solution_secondary     difmap
_refine_ls_shift/su_max     0.000
_refine_ls_shift/su_mean     0.000
_refine_diff_density_max     0.224
_refine_diff_density_min     -0.177
_refine_ls_extinction_method     SHELXL
_refine_ls_extinction_coef     0.0024(4)
_refine_ls_extinction_expression
                                  'Fc^*^=kFc[1+0.001xFc^2^\l^3^/sin(2\q)]^-1/4^'
loop_
    _atom_type_symbol
    _atom_type_description
    _atom_type_scat_dispersion_real
    _atom_type_scat_dispersion_imag
    _atom_type_scat_source
    'C' 'C' 0.0181 0.0091
                         'International Tables Vol C Tables 4.2.6.8 and 6.1.1.4'
    'H' 'H' 0.0000 0.0000
                         'International Tables Vol C Tables 4.2.6.8 and 6.1.1.4'
    'N' 'N' 0.0311 0.0180
                         'International Tables Vol C Tables 4.2.6.8 and 6.1.1.4'
    'O' 'O' 0.0492 0.0322
                         'International Tables Vol C Tables 4.2.6.8 and 6.1.1.4'
_computing_data_collection     'CrysAlis PRO (Oxford Diffraction, 2010)'
_computing_cell_refinement     'CrysAlis RED (Oxford Diffraction, 2010)'
_computing_data_reduction     'CrysAlis RED (Oxford Diffraction, 2010)'
_computing_structure_solution     'SHELXS97 (Sheldrick, 2008)'
_computing_structure_refinement     'SHELXL97 (Sheldrick, 2008)'
_computing_molecular_graphics     'WINGX  (Farrugia, 1999)'
_computing_publication_material
;
<i>Mercury</i> (Macrae <i>et al.</i>, 2006), PLATON (Spek, 2009)
and
publCIF (Westrip, 2010)
;
loop_
    _atom_site_type_symbol
    _atom_site_label
    _atom_site_fract_x
    _atom_site_fract_y
    _atom_site_fract_z
    _atom_site_U_iso_or_equiv
    _atom_site_adp_type
    _atom_site_calc_flag
    _atom_site_refinement_flags
    _atom_site_occupancy
    _atom_site_symmetry_multiplicity
    _atom_site_disorder_assembly
    _atom_site_disorder_group
    O O1A 0.7242(2) 0.61192(10) 0.49832(8) 0.0625(4) Uani d . 1 1 . .
    O O2A 0.6374(2) 0.18345(11) 0.77597(7) 0.0649(4) Uani d . 1 1 . .
    N N1A 0.6155(3) 0.61182(13) 0.31626(10) 0.0667(5) Uani d . 1 1 . .
    N N2A 0.8755(3) 0.41471(15) 0.84087(9) 0.0693(5) Uani d . 1 1 . .
    C C1A 0.6816(3) 0.37153(14) 0.38940(10) 0.0486(5) Uani d . 1 1 . .
    H H1A 0.6463 0.3461 0.3409 0.058 Uiso calc R 1 1 . .
    C C2A 0.6841(3) 0.47338(13) 0.40640(9) 0.0441(4) Uani d . 1 1 . .
    C C3A 0.7309(3) 0.51902(13) 0.48269(10) 0.0423(4) Uani d . 1 1 . .
    C C4A 0.7798(3) 0.44778(13) 0.53745(9) 0.0414(4) Uani d . 1 1 . .
    H H4A 0.8082 0.4750 0.5860 0.050 Uiso calc R 1 1 . .
    C C5A 0.7864(2) 0.34548(12) 0.52233(9) 0.0370(4) Uani d . 1 1 . .
    C C6A 0.8231(2) 0.27223(12) 0.58271(9) 0.0387(4) Uani d . 1 1 . .
    C C7A 0.8644(3) 0.33248(13) 0.65657(9) 0.0419(4) Uani d . 1 1 . .
    H H7A 0.9394 0.3928 0.6605 0.050 Uiso calc R 1 1 . .
    C C8A 0.7985(3) 0.30344(13) 0.71694(9) 0.0407(4) Uani d . 1 1 . .
    C C9A 0.6819(3) 0.20774(13) 0.71829(9) 0.0429(4) Uani d . 1 1 . .
    C C10A 0.6279(3) 0.13976(13) 0.64671(9) 0.0413(4) Uani d . 1 1 . .
    C C11A 0.6413(2) 0.20507(12) 0.58059(9) 0.0373(4) Uani d . 1 1 . .
    H H11A 0.5445 0.2549 0.5840 0.045 Uiso calc R 1 1 . .
    C C12A 0.5947(3) 0.14469(13) 0.50516(9) 0.0458(4) Uani d . 1 1 . .
    H H12A 0.6948 0.1006 0.4951 0.055 Uiso calc R 1 1 . .
    H H12B 0.4841 0.1007 0.5052 0.055 Uiso calc R 1 1 . .
    C C13A 0.5641(3) 0.21787(14) 0.44515(9) 0.0472(4) Uani d . 1 1 . .
    H H13A 0.4560 0.2567 0.4526 0.057 Uiso calc R 1 1 . .
    H H13B 0.5406 0.1775 0.3979 0.057 Uiso calc R 1 1 . .
    C C14A 0.7328(3) 0.29491(13) 0.44422(9) 0.0430(4) Uani d . 1 1 . .
    C C15A 0.6422(3) 0.54746(14) 0.35364(10) 0.0505(5) Uani d . 1 1 . .
    C C16A 0.8435(3) 0.36536(14) 0.78652(10) 0.0493(5) Uani d . 1 1 . .
    C C17A 0.8861(3) 0.24025(14) 0.41381(10) 0.0516(5) Uani d . 1 1 . .
    C C18A 1.0007(4) 0.20171(19) 0.38268(13) 0.0751(7) Uani d . 1 1 . .
    H H18A 1.0918 0.1711 0.3579 0.090 Uiso calc R 1 1 . .
    C C19A 0.9995(3) 0.21202(15) 0.57255(11) 0.0500(5) Uani d . 1 1 . .
    H H19A 1.0412 0.1835 0.6174 0.075 Uiso calc R 1 1 . .
    H H19B 1.0943 0.2583 0.5599 0.075 Uiso calc R 1 1 . .
    H H19C 0.9718 0.1570 0.5340 0.075 Uiso calc R 1 1 . .
    C C20A 0.4273(3) 0.10060(18) 0.64789(12) 0.0628(6) Uani d . 1 1 . .
    H H20A 0.3491 0.1583 0.6485 0.094 Uiso calc R 1 1 . .
    H H20B 0.4175 0.0650 0.6909 0.094 Uiso calc R 1 1 . .
    H H20C 0.3896 0.0540 0.6050 0.094 Uiso calc R 1 1 . .
    C C21A 0.7504(3) 0.04632(14) 0.64789(11) 0.0549(5) Uani d . 1 1 . .
    H H21A 0.7189 0.0041 0.6854 0.082 Uiso calc R 1 1 . .
    H H21B 0.8776 0.0702 0.6579 0.082 Uiso calc R 1 1 . .
    H H21C 0.7311 0.0063 0.6011 0.082 Uiso calc R 1 1 . .
    O O1B 0.2331(2) 0.59090(9) -0.04320(7) 0.0543(4) Uani d . 1 1 . .
    O O2B 0.3443(3) 0.18811(12) 0.26554(7) 0.0739(5) Uani d . 1 1 . .
    N N1B 0.4173(3) 0.59329(14) -0.20451(10) 0.0731(6) Uani d . 1 1 . .
    N N2B 0.0835(4) 0.40614(15) 0.29028(11) 0.0835(7) Uani d . 1 1 . .
    C C1B 0.3689(3) 0.35541(13) -0.12918(9) 0.0441(4) Uani d . 1 1 . .
    H H1B 0.4221 0.3321 -0.1708 0.053 Uiso calc R 1 1 . .
    C C2B 0.3422(3) 0.45595(13) -0.11789(9) 0.0429(4) Uani d . 1 1 . .
    C C3B 0.2610(2) 0.49869(13) -0.05254(9) 0.0406(4) Uani d . 1 1 . .
    C C4B 0.2208(2) 0.42658(13) 0.00024(9) 0.0407(4) Uani d . 1 1 . .
    H H4B 0.1804 0.4531 0.0439 0.049 Uiso calc R 1 1 . .
    C C5B 0.2381(2) 0.32459(12) -0.01003(8) 0.0365(4) Uani d . 1 1 . .
    C C6B 0.2005(2) 0.25142(13) 0.04851(9) 0.0391(4) Uani d . 1 1 . .
    C C7B 0.1386(3) 0.31054(14) 0.11468(10) 0.0457(4) Uani d . 1 1 . .
    H H7B 0.0566 0.3625 0.1072 0.055 Uiso calc R 1 1 . .
    C C8B 0.1951(3) 0.29232(13) 0.18311(9) 0.0457(4) Uani d . 1 1 . .
    C C9B 0.3180(3) 0.20864(14) 0.20232(10) 0.0495(5) Uani d . 1 1 . .
    C C10B 0.3991(3) 0.14548(14) 0.14088(10) 0.0488(5) Uani d . 1 1 . .
    C C11B 0.3891(3) 0.20508(12) 0.07121(9) 0.0385(4) Uani d . 1 1 . .
    H H11B 0.4752 0.2654 0.0846 0.046 Uiso calc R 1 1 . .
    C C12B 0.4612(3) 0.14779(13) 0.00498(9) 0.0439(4) Uani d . 1 1 . .
    H H12C 0.5753 0.1163 0.0207 0.053 Uiso calc R 1 1 . .
    H H12D 0.3720 0.0931 -0.0164 0.053 Uiso calc R 1 1 . .
    C C13B 0.4954(3) 0.22156(13) -0.05243(9) 0.0427(4) Uani d . 1 1 . .
    H H13C 0.5381 0.1831 -0.0944 0.051 Uiso calc R 1 1 . .
    H H13D 0.5916 0.2730 -0.0321 0.051 Uiso calc R 1 1 . .
    C C14B 0.3177(3) 0.27718(12) -0.07820(9) 0.0394(4) Uani d . 1 1 . .
    C C15B 0.3863(3) 0.53055(14) -0.16767(10) 0.0518(5) Uani d . 1 1 . .
    C C16B 0.1314(3) 0.35449(15) 0.24348(11) 0.0575(5) Uani d . 1 1 . .
    C C17B 0.1887(3) 0.20143(14) -0.12493(10) 0.0484(5) Uani d . 1 1 . .
    C C18B 0.1001(4) 0.14161(19) -0.16700(12) 0.0741(7) Uani d . 1 1 . .
    H H18B 0.0296 0.0940 -0.2005 0.089 Uiso calc R 1 1 . .
    C C19B 0.0366(3) 0.17316(16) 0.01889(11) 0.0563(5) Uani d . 1 1 . .
    H H19D -0.0096 0.1422 0.0591 0.085 Uiso calc R 1 1 . .
    H H19E 0.0782 0.1202 -0.0143 0.085 Uiso calc R 1 1 . .
    H H19F -0.0599 0.2088 -0.0065 0.085 Uiso calc R 1 1 . .
    C C20B 0.6023(4) 0.1310(2) 0.16788(13) 0.0761(7) Uani d . 1 1 . .
    H H20D 0.6711 0.1960 0.1705 0.114 Uiso calc R 1 1 . .
    H H20E 0.6520 0.0816 0.1344 0.114 Uiso calc R 1 1 . .
    H H20F 0.6107 0.1062 0.2157 0.114 Uiso calc R 1 1 . .
    C C21B 0.2943(4) 0.03946(15) 0.13001(12) 0.0746(7) Uani d . 1 1 . .
    H H21D 0.3250 0.0023 0.1721 0.112 Uiso calc R 1 1 . .
    H H21E 0.3283 0.0009 0.0871 0.112 Uiso calc R 1 1 . .
    H H21F 0.1640 0.0489 0.1241 0.112 Uiso calc R 1 1 . .
loop_
    _atom_site_aniso_label
    _atom_site_aniso_U_11
    _atom_site_aniso_U_22
    _atom_site_aniso_U_33
    _atom_site_aniso_U_12
    _atom_site_aniso_U_13
    _atom_site_aniso_U_23
    O1A 0.0943(12) 0.0354(7) 0.0570(8) 0.0079(7) 0.0032(8) 0.0036(6)
    O2A 0.0980(12) 0.0608(9) 0.0384(7) -0.0080(8) 0.0199(7) 0.0098(6)
    N1A 0.0991(15) 0.0513(10) 0.0524(10) 0.0162(10) 0.0058(10) 0.0175(8)
    N2A 0.0989(16) 0.0633(11) 0.0424(9) 0.0044(10) 0.0005(9) -0.0046(8)
    C1A 0.0721(14) 0.0424(10) 0.0319(8) 0.0071(9) 0.0039(8) 0.0069(7)
    C2A 0.0551(12) 0.0403(9) 0.0391(9) 0.0071(8) 0.0071(8) 0.0116(7)
    C3A 0.0467(11) 0.0369(9) 0.0446(9) 0.0035(7) 0.0086(8) 0.0052(7)
    C4A 0.0505(11) 0.0387(9) 0.0348(8) 0.0022(8) 0.0056(7) 0.0025(7)
    C5A 0.0411(10) 0.0381(8) 0.0327(8) 0.0025(7) 0.0054(7) 0.0058(7)
    C6A 0.0462(10) 0.0366(8) 0.0338(8) 0.0025(7) 0.0040(7) 0.0062(7)
    C7A 0.0477(11) 0.0390(9) 0.0379(9) -0.0004(7) -0.0008(7) 0.0062(7)
    C8A 0.0487(11) 0.0400(9) 0.0331(8) 0.0047(7) 0.0016(7) 0.0035(7)
    C9A 0.0516(11) 0.0417(9) 0.0374(9) 0.0079(8) 0.0072(8) 0.0094(7)
    C10A 0.0498(11) 0.0360(8) 0.0387(9) -0.0003(7) 0.0057(7) 0.0073(7)
    C11A 0.0453(10) 0.0319(8) 0.0347(8) 0.0039(7) 0.0019(7) 0.0052(6)
    C12A 0.0596(12) 0.0370(9) 0.0392(9) -0.0023(8) 0.0005(8) 0.0023(7)
    C13A 0.0631(12) 0.0409(9) 0.0352(9) 0.0010(8) -0.0023(8) 0.0013(7)
    C14A 0.0623(12) 0.0346(8) 0.0326(8) 0.0073(8) 0.0048(8) 0.0043(7)
    C15A 0.0669(13) 0.0424(10) 0.0436(10) 0.0095(9) 0.0064(9) 0.0086(8)
    C16A 0.0647(13) 0.0444(10) 0.0390(10) 0.0049(9) 0.0043(9) 0.0070(8)
    C17A 0.0762(15) 0.0426(10) 0.0383(9) 0.0085(9) 0.0123(9) 0.0061(8)
    C18A 0.102(2) 0.0725(15) 0.0586(13) 0.0294(14) 0.0306(13) 0.0106(11)
    C19A 0.0501(12) 0.0538(11) 0.0492(10) 0.0108(9) 0.0073(9) 0.0163(9)
    C20A 0.0626(14) 0.0693(14) 0.0571(12) -0.0130(11) 0.0059(10) 0.0174(10)
    C21A 0.0788(15) 0.0401(10) 0.0486(11) 0.0117(9) 0.0098(10) 0.0128(8)
    O1B 0.0689(9) 0.0358(7) 0.0592(8) 0.0092(6) 0.0076(7) 0.0065(6)
    O2B 0.1148(14) 0.0751(10) 0.0388(8) 0.0313(9) 0.0169(8) 0.0212(7)
    N1B 0.1133(17) 0.0531(10) 0.0526(10) -0.0171(10) 0.0080(10) 0.0151(8)
    N2B 0.143(2) 0.0590(11) 0.0570(11) 0.0193(12) 0.0420(12) 0.0056(9)
    C1B 0.0576(12) 0.0432(9) 0.0328(8) 0.0024(8) 0.0093(8) 0.0053(7)
    C2B 0.0532(11) 0.0392(9) 0.0362(9) -0.0013(8) 0.0029(8) 0.0080(7)
    C3B 0.0422(10) 0.0377(9) 0.0406(9) 0.0037(7) -0.0014(7) 0.0037(7)
    C4B 0.0471(11) 0.0405(9) 0.0351(8) 0.0075(8) 0.0064(7) 0.0028(7)
    C5B 0.0388(9) 0.0399(9) 0.0309(8) 0.0031(7) 0.0022(7) 0.0056(6)
    C6B 0.0462(10) 0.0375(9) 0.0349(8) 0.0040(7) 0.0071(7) 0.0062(7)
    C7B 0.0553(12) 0.0436(9) 0.0428(10) 0.0114(8) 0.0161(8) 0.0127(8)
    C8B 0.0644(13) 0.0384(9) 0.0374(9) 0.0053(8) 0.0168(8) 0.0066(7)
    C9B 0.0699(13) 0.0432(10) 0.0377(9) 0.0058(9) 0.0099(9) 0.0105(8)
    C10B 0.0707(13) 0.0396(9) 0.0397(9) 0.0147(9) 0.0116(9) 0.0120(7)
    C11B 0.0490(11) 0.0337(8) 0.0345(8) 0.0056(7) 0.0075(7) 0.0068(6)
    C12B 0.0538(11) 0.0386(9) 0.0411(9) 0.0116(8) 0.0088(8) 0.0056(7)
    C13B 0.0517(11) 0.0411(9) 0.0367(9) 0.0064(8) 0.0108(8) 0.0028(7)
    C14B 0.0518(11) 0.0340(8) 0.0330(8) 0.0033(7) 0.0076(7) 0.0032(6)
    C15B 0.0717(14) 0.0416(10) 0.0416(10) -0.0046(9) 0.0055(9) 0.0061(8)
    C16B 0.0911(17) 0.0443(10) 0.0419(10) 0.0093(10) 0.0219(10) 0.0101(8)
    C17B 0.0637(13) 0.0441(10) 0.0374(9) 0.0017(9) 0.0035(9) 0.0066(8)
    C18B 0.099(2) 0.0655(14) 0.0514(12) -0.0145(13) -0.0106(12) 0.0025(11)
    C19B 0.0561(13) 0.0623(12) 0.0515(11) -0.0109(10) 0.0088(9) 0.0132(9)
    C20B 0.0853(18) 0.0932(18) 0.0565(13) 0.0401(14) 0.0086(12) 0.0275(12)
    C21B 0.133(2) 0.0385(11) 0.0569(13) 0.0057(12) 0.0219(14) 0.0154(9)
_geom_special_details
;
All e.s.d.'s (except the e.s.d. in the dihedral angle between two l.s. planes)
are estimated using the full covariance matrix. The cell e.s.d.'s are taken
into account individually in the estimation of e.s.d.'s in distances, angles
and torsion angles; correlations between e.s.d.'s in cell parameters are only
used when they are defined by crystal symmetry. An approximate (isotropic)
treatment of cell e.s.d.'s is used for estimating e.s.d.'s involving l.s.
planes.
;
loop_
    _geom_bond_atom_site_label_1
    _geom_bond_atom_site_label_2
    _geom_bond_site_symmetry_2
    _geom_bond_distance
    _geom_bond_publ_flag
    O1A C3A . 1.219(2) ?
    O2A C9A . 1.208(2) ?
    N1A C15A . 1.138(2) ?
    N2A C16A . 1.137(2) ?
    C1A C2A . 1.331(2) ?
    C1A C14A . 1.508(2) ?
    C1A H1A . 0.9300 ?
    C2A C15A . 1.445(2) ?
    C2A C3A . 1.475(2) ?
    C3A C4A . 1.454(2) ?
    C4A C5A . 1.337(2) ?
    C4A H4A . 0.9300 ?
    C5A C14A . 1.531(2) ?
    C5A C6A . 1.535(2) ?
    C6A C7A . 1.503(2) ?
    C6A C11A . 1.553(2) ?
    C6A C19A . 1.553(3) ?
    C7A C8A . 1.337(2) ?
    C7A H7A . 0.9300 ?
    C8A C16A . 1.450(2) ?
    C8A C9A . 1.481(3) ?
    C9A C10A . 1.525(2) ?
    C10A C20A . 1.534(3) ?
    C10A C21A . 1.536(3) ?
    C10A C11A . 1.554(2) ?
    C11A C12A . 1.531(2) ?
    C11A H11A . 0.9800 ?
    C12A C13A . 1.524(2) ?
    C12A H12A . 0.9700 ?
    C12A H12B . 0.9700 ?
    C13A C14A . 1.557(3) ?
    C13A H13A . 0.9700 ?
    C13A H13B . 0.9700 ?
    C14A C17A . 1.484(3) ?
    C17A C18A . 1.170(3) ?
    C18A H18A . 0.9300 ?
    C19A H19A . 0.9600 ?
    C19A H19B . 0.9600 ?
    C19A H19C . 0.9600 ?
    C20A H20A . 0.9600 ?
    C20A H20B . 0.9600 ?
    C20A H20C . 0.9600 ?
    C21A H21A . 0.9600 ?
    C21A H21B . 0.9600 ?
    C21A H21C . 0.9600 ?
    O1B C3B . 1.223(2) ?
    O2B C9B . 1.214(2) ?
    N1B C15B . 1.136(2) ?
    N2B C16B . 1.139(3) ?
    C1B C2B . 1.329(2) ?
    C1B C14B . 1.506(2) ?
    C1B H1B . 0.9300 ?
    C2B C15B . 1.442(2) ?
    C2B C3B . 1.475(2) ?
    C3B C4B . 1.452(2) ?
    C4B C5B . 1.334(2) ?
    C4B H4B . 0.9300 ?
    C5B C14B . 1.532(2) ?
    C5B C6B . 1.538(2) ?
    C6B C7B . 1.505(2) ?
    C6B C11B . 1.555(2) ?
    C6B C19B . 1.556(3) ?
    C7B C8B . 1.327(3) ?
    C7B H7B . 0.9300 ?
    C8B C16B . 1.446(3) ?
    C8B C9B . 1.480(3) ?
    C9B C10B . 1.526(3) ?
    C10B C21B . 1.534(3) ?
    C10B C20B . 1.537(3) ?
    C10B C11B . 1.553(2) ?
    C11B C12B . 1.527(2) ?
    C11B H11B . 0.9800 ?
    C12B C13B . 1.522(2) ?
    C12B H12C . 0.9700 ?
    C12B H12D . 0.9700 ?
    C13B C14B . 1.559(3) ?
    C13B H13C . 0.9700 ?
    C13B H13D . 0.9700 ?
    C14B C17B . 1.481(3) ?
    C17B C18B . 1.169(3) ?
    C18B H18B . 0.9300 ?
    C19B H19D . 0.9600 ?
    C19B H19E . 0.9600 ?
    C19B H19F . 0.9600 ?
    C20B H20D . 0.9600 ?
    C20B H20E . 0.9600 ?
    C20B H20F . 0.9600 ?
    C21B H21D . 0.9600 ?
    C21B H21E . 0.9600 ?
    C21B H21F . 0.9600 ?
loop_
    _geom_angle_atom_site_label_1
    _geom_angle_atom_site_label_2
    _geom_angle_atom_site_label_3
    _geom_angle_site_symmetry_1
    _geom_angle_site_symmetry_3
    _geom_angle
    _geom_angle_publ_flag
    C2A C1A C14A . . 123.82(16) ?
    C2A C1A H1A . . 118.1 ?
    C14A C1A H1A . . 118.1 ?
    C1A C2A C15A . . 124.07(17) ?
    C1A C2A C3A . . 121.19(16) ?
    C15A C2A C3A . . 114.74(15) ?
    O1A C3A C4A . . 122.47(16) ?
    O1A C3A C2A . . 120.75(16) ?
    C4A C3A C2A . . 116.76(15) ?
    C5A C4A C3A . . 124.00(16) ?
    C5A C4A H4A . . 118.0 ?
    C3A C4A H4A . . 118.0 ?
    C4A C5A C14A . . 120.71(15) ?
    C4A C5A C6A . . 122.14(15) ?
    C14A C5A C6A . . 116.69(13) ?
    C7A C6A C5A . . 110.68(13) ?
    C7A C6A C11A . . 109.43(14) ?
    C5A C6A C11A . . 105.41(13) ?
    C7A C6A C19A . . 104.61(14) ?
    C5A C6A C19A . . 110.83(14) ?
    C11A C6A C19A . . 115.95(14) ?
    C8A C7A C6A . . 123.10(16) ?
    C8A C7A H7A . . 118.5 ?
    C6A C7A H7A . . 118.5 ?
    C7A C8A C16A . . 120.27(17) ?
    C7A C8A C9A . . 123.61(16) ?
    C16A C8A C9A . . 116.11(15) ?
    O2A C9A C8A . . 119.60(16) ?
    O2A C9A C10A . . 121.65(16) ?
    C8A C9A C10A . . 118.69(14) ?
    C9A C10A C20A . . 106.60(15) ?
    C9A C10A C21A . . 107.22(15) ?
    C20A C10A C21A . . 108.35(16) ?
    C9A C10A C11A . . 109.79(13) ?
    C20A C10A C11A . . 109.59(15) ?
    C21A C10A C11A . . 114.95(15) ?
    C12A C11A C6A . . 110.22(14) ?
    C12A C11A C10A . . 114.83(13) ?
    C6A C11A C10A . . 115.50(14) ?
    C12A C11A H11A . . 105.0 ?
    C6A C11A H11A . . 105.0 ?
    C10A C11A H11A . . 105.0 ?
    C13A C12A C11A . . 111.05(14) ?
    C13A C12A H12A . . 109.4 ?
    C11A C12A H12A . . 109.4 ?
    C13A C12A H12B . . 109.4 ?
    C11A C12A H12B . . 109.4 ?
    H12A C12A H12B . . 108.0 ?
    C12A C13A C14A . . 112.38(15) ?
    C12A C13A H13A . . 109.1 ?
    C14A C13A H13A . . 109.1 ?
    C12A C13A H13B . . 109.1 ?
    C14A C13A H13B . . 109.1 ?
    H13A C13A H13B . . 107.9 ?
    C17A C14A C1A . . 103.64(15) ?
    C17A C14A C5A . . 112.85(16) ?
    C1A C14A C5A . . 113.42(14) ?
    C17A C14A C13A . . 110.09(15) ?
    C1A C14A C13A . . 108.47(16) ?
    C5A C14A C13A . . 108.25(14) ?
    N1A C15A C2A . . 174.5(2) ?
    N2A C16A C8A . . 178.7(2) ?
    C18A C17A C14A . . 172.5(2) ?
    C17A C18A H18A . . 180.0 ?
    C6A C19A H19A . . 109.5 ?
    C6A C19A H19B . . 109.5 ?
    H19A C19A H19B . . 109.5 ?
    C6A C19A H19C . . 109.5 ?
    H19A C19A H19C . . 109.5 ?
    H19B C19A H19C . . 109.5 ?
    C10A C20A H20A . . 109.5 ?
    C10A C20A H20B . . 109.5 ?
    H20A C20A H20B . . 109.5 ?
    C10A C20A H20C . . 109.5 ?
    H20A C20A H20C . . 109.5 ?
    H20B C20A H20C . . 109.5 ?
    C10A C21A H21A . . 109.5 ?
    C10A C21A H21B . . 109.5 ?
    H21A C21A H21B . . 109.5 ?
    C10A C21A H21C . . 109.5 ?
    H21A C21A H21C . . 109.5 ?
    H21B C21A H21C . . 109.5 ?
    C2B C1B C14B . . 123.56(16) ?
    C2B C1B H1B . . 118.2 ?
    C14B C1B H1B . . 118.2 ?
    C1B C2B C15B . . 123.65(17) ?
    C1B C2B C3B . . 121.25(16) ?
    C15B C2B C3B . . 115.09(15) ?
    O1B C3B C4B . . 122.28(16) ?
    O1B C3B C2B . . 120.98(16) ?
    C4B C3B C2B . . 116.73(14) ?
    C5B C4B C3B . . 124.08(15) ?
    C5B C4B H4B . . 118.0 ?
    C3B C4B H4B . . 118.0 ?
    C4B C5B C14B . . 120.39(15) ?
    C4B C5B C6B . . 122.36(14) ?
    C14B C5B C6B . . 116.92(13) ?
    C7B C6B C5B . . 110.75(13) ?
    C7B C6B C11B . . 108.83(14) ?
    C5B C6B C11B . . 105.36(13) ?
    C7B C6B C19B . . 105.03(15) ?
    C5B C6B C19B . . 110.11(14) ?
    C11B C6B C19B . . 116.80(15) ?
    C8B C7B C6B . . 123.41(16) ?
    C8B C7B H7B . . 118.3 ?
    C6B C7B H7B . . 118.3 ?
    C7B C8B C16B . . 119.65(18) ?
    C7B C8B C9B . . 123.64(16) ?
    C16B C8B C9B . . 116.69(16) ?
    O2B C9B C8B . . 119.72(17) ?
    O2B C9B C10B . . 121.47(17) ?
    C8B C9B C10B . . 118.69(15) ?
    C9B C10B C21B . . 106.79(17) ?
    C9B C10B C20B . . 107.19(17) ?
    C21B C10B C20B . . 109.00(19) ?
    C9B C10B C11B . . 110.05(14) ?
    C21B C10B C11B . . 114.39(16) ?
    C20B C10B C11B . . 109.17(17) ?
    C12B C11B C10B . . 114.85(13) ?
    C12B C11B C6B . . 110.69(14) ?
    C10B C11B C6B . . 115.74(14) ?
    C12B C11B H11B . . 104.7 ?
    C10B C11B H11B . . 104.7 ?
    C6B C11B H11B . . 104.7 ?
    C13B C12B C11B . . 110.78(13) ?
    C13B C12B H12C . . 109.5 ?
    C11B C12B H12C . . 109.5 ?
    C13B C12B H12D . . 109.5 ?
    C11B C12B H12D . . 109.5 ?
    H12C C12B H12D . . 108.1 ?
    C12B C13B C14B . . 111.87(15) ?
    C12B C13B H13C . . 109.2 ?
    C14B C13B H13C . . 109.2 ?
    C12B C13B H13D . . 109.2 ?
    C14B C13B H13D . . 109.2 ?
    H13C C13B H13D . . 107.9 ?
    C17B C14B C1B . . 104.38(14) ?
    C17B C14B C5B . . 113.64(15) ?
    C1B C14B C5B . . 113.76(13) ?
    C17B C14B C13B . . 108.64(14) ?
    C1B C14B C13B . . 108.01(15) ?
    C5B C14B C13B . . 108.18(13) ?
    N1B C15B C2B . . 176.3(2) ?
    N2B C16B C8B . . 177.9(2) ?
    C18B C17B C14B . . 173.0(2) ?
    C17B C18B H18B . . 180.0 ?
    C6B C19B H19D . . 109.5 ?
    C6B C19B H19E . . 109.5 ?
    H19D C19B H19E . . 109.5 ?
    C6B C19B H19F . . 109.5 ?
    H19D C19B H19F . . 109.5 ?
    H19E C19B H19F . . 109.5 ?
    C10B C20B H20D . . 109.5 ?
    C10B C20B H20E . . 109.5 ?
    H20D C20B H20E . . 109.5 ?
    C10B C20B H20F . . 109.5 ?
    H20D C20B H20F . . 109.5 ?
    H20E C20B H20F . . 109.5 ?
    C10B C21B H21D . . 109.5 ?
    C10B C21B H21E . . 109.5 ?
    H21D C21B H21E . . 109.5 ?
    C10B C21B H21F . . 109.5 ?
    H21D C21B H21F . . 109.5 ?
    H21E C21B H21F . . 109.5 ?
loop_
    _geom_torsion_atom_site_label_1
    _geom_torsion_atom_site_label_2
    _geom_torsion_atom_site_label_3
    _geom_torsion_atom_site_label_4
    _geom_torsion_site_symmetry_1
    _geom_torsion_site_symmetry_2
    _geom_torsion_site_symmetry_3
    _geom_torsion_site_symmetry_4
    _geom_torsion
    _geom_torsion_publ_flag
    C14A C1A C2A C15A . . . . 177.48(19) ?
    C14A C1A C2A C3A . . . . -2.6(3) ?
    C1A C2A C3A O1A . . . . -176.5(2) ?
    C15A C2A C3A O1A . . . . 3.4(3) ?
    C1A C2A C3A C4A . . . . 2.0(3) ?
    C15A C2A C3A C4A . . . . -178.11(17) ?
    O1A C3A C4A C5A . . . . 179.23(19) ?
    C2A C3A C4A C5A . . . . 0.8(3) ?
    C3A C4A C5A C14A . . . . -2.8(3) ?
    C3A C4A C5A C6A . . . . -174.82(16) ?
    C4A C5A C6A C7A . . . . -4.8(2) ?
    C14A C5A C6A C7A . . . . -177.07(15) ?
    C4A C5A C6A C11A . . . . 113.46(18) ?
    C14A C5A C6A C11A . . . . -58.85(19) ?
    C4A C5A C6A C19A . . . . -120.35(19) ?
    C14A C5A C6A C19A . . . . 67.3(2) ?
    C5A C6A C7A C8A . . . . 138.96(18) ?
    C11A C6A C7A C8A . . . . 23.2(2) ?
    C19A C6A C7A C8A . . . . -101.6(2) ?
    C6A C7A C8A C16A . . . . -179.86(16) ?
    C6A C7A C8A C9A . . . . 1.6(3) ?
    C7A C8A C9A O2A . . . . 175.28(18) ?
    C16A C8A C9A O2A . . . . -3.3(3) ?
    C7A C8A C9A C10A . . . . -2.1(3) ?
    C16A C8A C9A C10A . . . . 179.36(16) ?
    O2A C9A C10A C20A . . . . 41.6(2) ?
    C8A C9A C10A C20A . . . . -141.06(17) ?
    O2A C9A C10A C21A . . . . -74.2(2) ?
    C8A C9A C10A C21A . . . . 103.07(18) ?
    O2A C9A C10A C11A . . . . 160.26(18) ?
    C8A C9A C10A C11A . . . . -22.4(2) ?
    C7A C6A C11A C12A . . . . 178.85(13) ?
    C5A C6A C11A C12A . . . . 59.80(17) ?
    C19A C6A C11A C12A . . . . -63.18(18) ?
    C7A C6A C11A C10A . . . . -48.96(18) ?
    C5A C6A C11A C10A . . . . -168.01(13) ?
    C19A C6A C11A C10A . . . . 69.01(19) ?
    C9A C10A C11A C12A . . . . 178.62(15) ?
    C20A C10A C11A C12A . . . . -64.6(2) ?
    C21A C10A C11A C12A . . . . 57.7(2) ?
    C9A C10A C11A C6A . . . . 48.63(19) ?
    C20A C10A C11A C6A . . . . 165.39(15) ?
    C21A C10A C11A C6A . . . . -72.33(19) ?
    C6A C11A C12A C13A . . . . -61.7(2) ?
    C10A C11A C12A C13A . . . . 165.77(16) ?
    C11A C12A C13A C14A . . . . 56.2(2) ?
    C2A C1A C14A C17A . . . . -122.1(2) ?
    C2A C1A C14A C5A . . . . 0.6(3) ?
    C2A C1A C14A C13A . . . . 120.9(2) ?
    C4A C5A C14A C17A . . . . 119.57(18) ?
    C6A C5A C14A C17A . . . . -68.0(2) ?
    C4A C5A C14A C1A . . . . 2.1(3) ?
    C6A C5A C14A C1A . . . . 174.52(16) ?
    C4A C5A C14A C13A . . . . -118.33(18) ?
    C6A C5A C14A C13A . . . . 54.1(2) ?
    C12A C13A C14A C17A . . . . 73.72(18) ?
    C12A C13A C14A C1A . . . . -173.52(15) ?
    C12A C13A C14A C5A . . . . -50.06(19) ?
    C14B C1B C2B C15B . . . . -178.20(18) ?
    C14B C1B C2B C3B . . . . 0.9(3) ?
    C1B C2B C3B O1B . . . . -178.44(18) ?
    C15B C2B C3B O1B . . . . 0.7(3) ?
    C1B C2B C3B C4B . . . . 3.0(3) ?
    C15B C2B C3B C4B . . . . -177.85(16) ?
    O1B C3B C4B C5B . . . . 175.56(18) ?
    C2B C3B C4B C5B . . . . -5.9(3) ?
    C3B C4B C5B C14B . . . . 4.6(3) ?
    C3B C4B C5B C6B . . . . 177.81(16) ?
    C4B C5B C6B C7B . . . . 1.7(2) ?
    C14B C5B C6B C7B . . . . 175.09(15) ?
    C4B C5B C6B C11B . . . . -115.85(18) ?
    C14B C5B C6B C11B . . . . 57.58(18) ?
    C4B C5B C6B C19B . . . . 117.39(19) ?
    C14B C5B C6B C19B . . . . -69.2(2) ?
    C5B C6B C7B C8B . . . . -139.05(19) ?
    C11B C6B C7B C8B . . . . -23.7(2) ?
    C19B C6B C7B C8B . . . . 102.1(2) ?
    C6B C7B C8B C16B . . . . 178.71(18) ?
    C6B C7B C8B C9B . . . . -3.1(3) ?
    C7B C8B C9B O2B . . . . -170.4(2) ?
    C16B C8B C9B O2B . . . . 7.8(3) ?
    C7B C8B C9B C10B . . . . 5.7(3) ?
    C16B C8B C9B C10B . . . . -176.02(18) ?
    O2B C9B C10B C21B . . . . 70.5(3) ?
    C8B C9B C10B C21B . . . . -105.6(2) ?
    O2B C9B C10B C20B . . . . -46.2(3) ?
    C8B C9B C10B C20B . . . . 137.69(19) ?
    O2B C9B C10B C11B . . . . -164.8(2) ?
    C8B C9B C10B C11B . . . . 19.1(3) ?
    C9B C10B C11B C12B . . . . -178.19(17) ?
    C21B C10B C11B C12B . . . . -58.0(2) ?
    C20B C10B C11B C12B . . . . 64.4(2) ?
    C9B C10B C11B C6B . . . . -47.2(2) ?
    C21B C10B C11B C6B . . . . 73.0(2) ?
    C20B C10B C11B C6B . . . . -164.62(16) ?
    C7B C6B C11B C12B . . . . -177.78(14) ?
    C5B C6B C11B C12B . . . . -58.97(17) ?
    C19B C6B C11B C12B . . . . 63.59(19) ?
    C7B C6B C11B C10B . . . . 49.32(19) ?
    C5B C6B C11B C10B . . . . 168.12(14) ?
    C19B C6B C11B C10B . . . . -69.31(19) ?
    C10B C11B C12B C13B . . . . -164.38(16) ?
    C6B C11B C12B C13B . . . . 62.27(19) ?
    C11B C12B C13B C14B . . . . -57.5(2) ?
    C2B C1B C14B C17B . . . . 122.2(2) ?
    C2B C1B C14B C5B . . . . -2.2(3) ?
    C2B C1B C14B C13B . . . . -122.32(19) ?
    C4B C5B C14B C17B . . . . -119.76(18) ?
    C6B C5B C14B C17B . . . . 66.67(19) ?
    C4B C5B C14B C1B . . . . -0.5(2) ?
    C6B C5B C14B C1B . . . . -174.06(15) ?
    C4B C5B C14B C13B . . . . 119.51(17) ?
    C6B C5B C14B C13B . . . . -54.06(19) ?
    C12B C13B C14B C17B . . . . -72.61(17) ?
    C12B C13B C14B C1B . . . . 174.72(14) ?
    C12B C13B C14B C5B . . . . 51.18(18) ?
loop_
    _geom_hbond_atom_site_label_D
    _geom_hbond_atom_site_label_H
    _geom_hbond_atom_site_label_A
    _geom_hbond_site_symmetry_A
    _geom_hbond_distance_DH
    _geom_hbond_distance_HA
    _geom_hbond_distance_DA
    _geom_hbond_angle_DHA
    C4A H4A N2B 2_666 0.93 2.66 3.572(3) 165.9
    C4B H4B N2A 2_666 0.93 2.69 3.580(2) 161.2
    C7B H7B O1B 2_565 0.93 2.43 3.246(2) 146.1
    C13B H13D O1B 2_665 0.97 2.38 3.324(2) 163.4
    C13B H13C O2A 1_554 0.97 2.57 3.435(2) 148.3
    C13A H13A O1A 2_666 0.97 2.37 3.295(2) 158.6
