# Supplementary material for: (±)-(4bS,8aR,10aS)-10a-Ethynyl-4b,8,8-trimethyl-3,7-dioxo-3,4b,7,8,8a,9,10,10a-octa­hydro­phenanthrene-2,6-dicarbonitrile
Source: Acta Crystallogr Sect E Struct Rep Online. 2012 Oct 10;68(Pt 11):o3095–6. doi: 10.1107/S1600536812041244 (PMC3515197; doi:10.1107/S1600536812041244)
Supplement: Supplementary file 2 [file e-68-o3095-Isup2.hkl]

# 
# h,k,l, Fc-squared, Fo-squared, sigma(Fo-squared) and status flag 
# 
data_I
_shelx_title ' TBE31' 
_shelx_refln_list_code          4 
_shelx_F_calc_maximum      149.01 
_exptl_crystal_F_000       696.00 
_reflns_d_resolution_high  0.8231 
 
loop_ 
 _symmetry_equiv_pos_as_xyz 
 'x, y, z' 
 '-x, -y, -z' 
 
_cell_length_a     7.3012 
_cell_length_b    12.9843 
_cell_length_c    18.4254 
_cell_angle_alpha  95.051 
_cell_angle_beta   96.284 
_cell_angle_gamma  92.338 
 
_shelx_F_squared_multiplier     1.000 
 
loop_ 
 _refln_index_h 
 _refln_index_k 
 _refln_index_l 
 _refln_F_squared_calc 
 _refln_F_squared_meas 
 _refln_F_squared_sigma 
 _refln_observed_status 
   1   0   0     5021.36     4684.39     24.92 o 
   2   0   0     7504.96     7231.84     44.80 o 
   3   0   0      941.80      954.65      8.34 o 
   4   0   0      394.94      405.28      7.65 o 
   5   0   0      383.35      375.66      8.43 o 
   6   0   0        5.84        3.41      1.12 o 
   7   0   0       17.42       16.30      2.87 o 
   8   0   0       17.05       22.01      3.88 o 
  -8   1   0        8.46        6.91      3.03 o 
  -7   1   0       30.87       37.56      3.78 o 
  -6   1   0        8.19        7.60      1.96 o 
  -5   1   0       45.07       48.25      2.76 o 
  -4   1   0       15.21        6.39      1.96 o 
  -3   1   0      330.81      323.85      3.38 o 
  -2   1   0     6974.15     6651.12     48.88 o 
  -1   1   0      712.82      639.91      3.74 o 
   1   1   0     1272.93     1181.92      9.77 o 
   2   1   0     5057.74     4718.37     41.35 o 
   3   1   0      173.28      175.43      2.80 o 
   4   1   0      167.01      181.97      4.50 o 
   5   1   0       10.43        7.86      1.86 o 
   6   1   0        0.08        0.24      1.17 o 
   7   1   0        0.95       15.84      4.35 o 
   8   1   0        3.49        3.32      2.58 o 
  -8   2   0        7.35        8.78      2.86 o 
  -7   2   0       51.33       58.72      5.39 o 
  -6   2   0      380.21      422.14      7.68 o 
  -5   2   0        5.14        3.93      2.25 o 
  -4   2   0        4.64        5.02      1.46 o 
  -3   2   0       77.32       82.47      2.36 o 
  -2   2   0       52.09       62.20      1.64 o 
  -1   2   0      114.95      111.61      1.43 o 
   0   2   0     9936.97    10744.64    207.49 o 
   1   2   0      351.55      360.44      3.84 o 
   2   2   0     5025.95     4638.93     20.64 o 
   3   2   0      244.73      259.46      2.81 o 
   4   2   0      563.01      638.26      7.79 o 
   5   2   0      275.42      286.13      7.37 o 
   6   2   0       96.57      110.24      5.35 o 
   7   2   0       20.98       20.03      3.36 o 
   8   2   0        2.43       -0.87      1.69 o 
  -8   3   0        1.64        4.58      2.79 o 
  -7   3   0        1.27        6.82      2.25 o 
  -6   3   0       31.32       31.07      2.49 o 
  -5   3   0       27.07       27.55      1.71 o 
  -4   3   0      346.35      376.44      6.66 o 
  -3   3   0     1391.29     1530.62     10.24 o 
  -2   3   0     4288.53     4222.29     31.34 o 
  -1   3   0     3224.23     2995.32     29.76 o 
   0   3   0     5139.96     5688.38     57.72 o 
   1   3   0     4530.64     4296.71     39.19 o 
   2   3   0     1668.99     1631.75     14.39 o 
   3   3   0     4286.52     4681.97     48.34 o 
   4   3   0        0.33       -1.11      1.11 o 
   5   3   0       40.87       37.84      2.05 o 
   6   3   0       16.05       14.17      2.28 o 
   7   3   0        3.88        6.08      6.01 o 
   8   3   0        0.70        7.95      4.08 o 
  -8   4   0       10.42       13.23      3.38 o 
  -7   4   0        7.01       18.27      2.70 o 
  -6   4   0       41.12       41.81      2.94 o 
  -5   4   0      117.57      122.98      3.29 o 
  -4   4   0      329.56      332.66      8.26 o 
  -3   4   0      243.18      203.74      3.93 o 
  -2   4   0     1889.69     1923.80     14.79 o 
  -1   4   0       22.61       25.72      1.59 o 
   0   4   0      769.26      852.80      6.57 o 
   1   4   0       69.72       69.34      1.73 o 
   2   4   0       60.71       59.84      1.48 o 
   3   4   0       92.46      112.94      3.11 o 
   4   4   0      596.18      570.36      9.90 o 
   5   4   0       24.63       20.66      1.62 o 
   6   4   0      122.99      120.64      7.38 o 
   7   4   0        5.97        7.30      5.75 o 
   8   4   0        1.02        3.15      2.93 o 
  -8   5   0        0.38        2.04      2.04 o 
  -7   5   0        1.21        0.42      2.00 o 
  -6   5   0      150.21      139.87      5.23 o 
  -5   5   0       80.02       77.45      3.74 o 
  -4   5   0        9.56       11.29      1.90 o 
  -3   5   0      359.75      363.37      6.07 o 
  -2   5   0        1.87        4.31      0.96 o 
  -1   5   0       12.25       12.42      1.04 o 
   0   5   0     3764.50     4431.67     75.23 o 
   1   5   0       58.43       75.32      2.03 o 
   2   5   0     1102.41     1161.50     12.87 o 
   3   5   0     1134.61     1238.67     10.22 o 
   4   5   0       27.31       30.61      2.43 o 
   5   5   0      116.14      116.06      4.72 o 
   6   5   0        2.72        1.06      2.77 o 
   7   5   0       33.40       35.64      5.00 o 
   8   5   0        2.74       -3.13      3.13 o 
  -8   6   0       60.55       81.29      3.82 o 
  -7   6   0        1.06        2.86      2.92 o 
  -6   6   0       59.65       56.41      3.92 o 
  -5   6   0        0.12        2.93      1.08 o 
  -4   6   0       79.81       67.33      2.62 o 
  -3   6   0      290.57      309.85      5.32 o 
  -2   6   0      172.88      171.52      3.29 o 
  -1   6   0        9.26       13.38      1.24 o 
   0   6   0      233.80      350.46      5.73 o 
   1   6   0       59.21       64.59      2.84 o 
   2   6   0        1.94        0.32      1.03 o 
   3   6   0      326.57      363.55      6.03 o 
   4   6   0       13.21       12.04      1.44 o 
   5   6   0        0.00        0.92      3.01 o 
   6   6   0       35.75       27.96      4.11 o 
   7   6   0       14.95       16.22      3.90 o 
  -8   7   0        3.18        3.12      1.37 o 
  -7   7   0       17.79       22.57      3.30 o 
  -6   7   0       89.04       91.79      5.04 o 
  -5   7   0       19.69       19.30      2.11 o 
  -4   7   0        0.05        0.76      0.94 o 
  -3   7   0      140.76      134.45      3.84 o 
  -2   7   0        6.52        4.67      1.21 o 
  -1   7   0       32.08       23.34      1.64 o 
   0   7   0       64.22       56.10      2.27 o 
   1   7   0        3.56        3.43      1.21 o 
   2   7   0       41.28       38.15      2.09 o 
   3   7   0      281.97      302.55      5.83 o 
   4   7   0       17.55       12.34      1.99 o 
   5   7   0       45.76       32.60      4.13 o 
   6   7   0       12.90       11.17      3.47 o 
   7   7   0        9.44       24.78      6.38 o 
  -7   8   0      107.36      128.18      5.60 o 
  -6   8   0       81.28       92.26      5.11 o 
  -5   8   0       37.13       30.51      2.42 o 
  -4   8   0        2.12        2.76      1.40 o 
  -3   8   0        0.37        2.18      1.28 o 
  -2   8   0      154.29      149.79      4.41 o 
  -1   8   0       79.16       73.76      2.50 o 
   0   8   0       92.60      117.67      3.28 o 
   1   8   0       50.14       49.55      2.38 o 
   2   8   0        7.00        4.59      1.29 o 
   3   8   0       29.00       17.23      1.34 o 
   4   8   0       83.48       67.99      3.46 o 
   5   8   0       18.98       22.71      3.74 o 
   6   8   0        0.15       -2.38      2.38 o 
   7   8   0        0.26        0.04      2.92 o 
  -7   9   0       10.44       11.06      1.73 o 
  -6   9   0        2.00        0.57      1.83 o 
  -5   9   0       87.58       79.51      4.53 o 
  -4   9   0       13.74       10.20      1.51 o 
  -3   9   0       88.85       90.82      2.76 o 
  -2   9   0       68.53       58.48      2.10 o 
  -1   9   0        1.12        0.56      1.09 o 
   0   9   0       12.73       14.59      1.71 o 
   1   9   0        2.44        1.74      1.13 o 
   2   9   0      162.10      157.32      3.40 o 
   3   9   0        9.81        9.24      1.31 o 
   4   9   0       73.27       68.48      4.40 o 
   5   9   0        0.35       -3.28      4.82 o 
   6   9   0       24.90       23.07      3.12 o 
  -7  10   0       28.59       33.98      6.61 o 
  -6  10   0        1.24        1.32      2.37 o 
  -5  10   0        7.43        5.48      2.33 o 
  -4  10   0       40.43       40.55      2.57 o 
  -3  10   0       17.18       22.64      2.06 o 
  -2  10   0        0.43        2.24      1.25 o 
  -1  10   0       10.32       14.25      1.46 o 
   0  10   0       96.28      121.57      3.01 o 
   1  10   0       14.27        9.03      1.24 o 
   2  10   0       42.24       39.67      1.98 o 
   3  10   0       74.76       64.99      3.38 o 
   4  10   0       75.89       57.90      6.31 o 
   5  10   0        1.03       -0.03      1.88 o 
   6  10   0        1.88        2.14      2.62 o 
  -6  11   0       72.09       88.22      5.28 o 
  -5  11   0        1.02       -2.34      2.77 o 
  -4  11   0       65.83       62.97      3.77 o 
  -3  11   0       63.96       71.48      3.92 o 
  -2  11   0        7.48        7.88      1.65 o 
  -1  11   0        9.07       11.37      1.88 o 
   0  11   0      107.24      124.00      3.73 o 
   1  11   0        6.93        8.14      1.88 o 
   2  11   0       58.17       49.63      3.15 o 
   3  11   0       75.15       85.30      6.80 o 
   4  11   0       16.58       17.98      3.66 o 
   5  11   0        4.64        7.29      1.57 o 
  -6  12   0       17.72       16.72      1.72 o 
  -5  12   0       24.28       28.41      2.93 o 
  -4  12   0       49.95       52.00      3.58 o 
  -3  12   0      129.88      118.06      6.43 o 
  -2  12   0        7.20        6.01      1.39 o 
  -1  12   0      209.15      194.79      5.42 o 
   0  12   0      311.64      325.98      7.30 o 
   1  12   0       92.06       82.48      4.43 o 
   2  12   0      151.06      144.84      6.56 o 
   3  12   0      288.72      271.68     10.75 o 
   4  12   0       13.92       16.38      3.01 o 
   5  12   0        2.49        2.86      2.16 o 
  -5  13   0        7.26        6.64      1.29 o 
  -4  13   0        4.63        6.91      1.51 o 
  -3  13   0       28.34       29.88      3.48 o 
  -2  13   0       41.90       36.46      3.30 o 
  -1  13   0       15.27       10.55      2.86 o 
   0  13   0        0.78        2.82      2.02 o 
   1  13   0       47.67       49.55      4.18 o 
   2  13   0       41.12       41.30      3.74 o 
   3  13   0       33.53       30.28      3.84 o 
   4  13   0        1.53       -0.53      1.51 o 
  -4  14   0        7.09       10.93      1.96 o 
  -3  14   0        4.82        5.13      1.65 o 
  -2  14   0        0.47       -0.91      1.09 o 
  -1  14   0        3.33        2.11      1.82 o 
   0  14   0       56.91       64.99      3.37 o 
   1  14   0       29.74       27.47      2.70 o 
   2  14   0       16.18       22.60      2.25 o 
   3  14   0       21.45       24.93      2.48 o 
  -3  15   0       48.95       53.18      2.70 o 
  -2  15   0       12.84       14.20      1.88 o 
  -1  15   0       63.67       65.86      2.93 o 
   0  15   0       53.56       70.07      3.31 o 
   1  15   0        1.54        0.84      1.25 o 
   2  15   0        3.68        3.95      1.86 o 
  -2 -15   1       15.46       14.56      3.85 o 
  -1 -15   1       44.71       44.41      3.05 o 
   0 -15   1        0.69       -2.03      2.03 o 
   1 -15   1        1.26        0.36      1.28 o 
   2 -15   1       42.44       52.46      2.92 o 
   3 -15   1        7.52       11.19      1.47 o 
  -3 -14   1        0.01       -2.06      2.06 o 
  -2 -14   1       62.63       70.55      5.11 o 
  -1 -14   1       19.17       17.66      2.30 o 
   0 -14   1        0.99        2.09      1.36 o 
   1 -14   1       11.01       11.20      1.96 o 
   2 -14   1        5.40        8.14      1.66 o 
   3 -14   1       62.94       75.09      3.37 o 
   4 -14   1        0.91        1.38      1.93 o 
  -4 -13   1       47.47       59.75      3.56 o 
  -3 -13   1       23.06       22.71      3.25 o 
  -2 -13   1        0.81        1.63      1.31 o 
  -1 -13   1       58.34       53.70      6.18 o 
   0 -13   1        2.93        3.44      2.09 o 
   1 -13   1       15.35       10.24      2.67 o 
   2 -13   1      152.34      157.20      5.43 o 
   3 -13   1        3.05        5.33      1.86 o 
   4 -13   1       16.66       23.10      2.01 o 
   5 -13   1       18.76       18.90      1.86 o 
  -5 -12   1        1.00       -0.29      1.28 o 
  -4 -12   1      110.42      120.47      6.60 o 
  -3 -12   1      236.20      242.03     11.00 o 
  -2 -12   1       57.22       45.77      3.35 o 
  -1 -12   1       21.72       16.90      2.16 o 
   0 -12   1       32.14       32.81      2.70 o 
   1 -12   1      197.51      180.60      5.18 o 
   2 -12   1       35.20       32.92      2.50 o 
   3 -12   1      146.04      143.53      5.76 o 
   4 -12   1      209.86      228.65      7.22 o 
   5 -12   1       14.83       15.93      2.40 o 
   6 -12   1        4.53        6.53      1.30 o 
  -6 -11   1        5.03        7.08      6.17 o 
  -5 -11   1       51.31       49.89      9.60 o 
  -4 -11   1      310.52      297.32     11.09 o 
  -3 -11   1       78.04       80.26      4.66 o 
  -2 -11   1      269.43      234.82      6.12 o 
  -1 -11   1        0.45        2.49      1.74 o 
   0 -11   1       24.76       24.67      2.02 o 
   1 -11   1        0.55        0.54      1.50 o 
   2 -11   1        9.77        3.65      1.31 o 
   3 -11   1      191.22      166.25      6.30 o 
   4 -11   1        6.26        6.36      1.97 o 
   5 -11   1       98.54      103.22      5.29 o 
   6 -11   1        0.00       -1.61      1.61 o 
  -6 -10   1        0.34       -2.87      2.87 o 
  -5 -10   1       21.32       28.41      5.53 o 
  -4 -10   1      107.13      115.81      7.50 o 
  -3 -10   1       25.56       17.97      2.85 o 
  -2 -10   1       55.28       58.63      2.48 o 
  -1 -10   1       13.22        7.91      1.17 o 
   0 -10   1        6.03        4.43      1.05 o 
   1 -10   1       22.89       18.94      1.63 o 
   2 -10   1       35.99       27.24      1.61 o 
   3 -10   1      162.60      156.17      4.98 o 
   4 -10   1      357.24      383.22      8.12 o 
   5 -10   1      258.22      290.62     12.14 o 
   6 -10   1       44.80       55.08      3.65 o 
   7 -10   1       82.38      123.64      6.62 o 
  -7  -9   1        6.37        8.89      2.45 o 
  -6  -9   1        4.45        1.50      2.21 o 
  -5  -9   1        8.23        4.53      3.62 o 
  -4  -9   1       28.25       22.61      2.71 o 
  -3  -9   1       72.43       67.40      2.66 o 
  -2  -9   1       28.34       27.87      1.73 o 
  -1  -9   1      258.13      243.41      4.65 o 
   0  -9   1       12.32       11.90      1.53 o 
   1  -9   1        5.67        5.08      1.18 o 
   2  -9   1       74.95       70.34      2.24 o 
   3  -9   1       18.98       17.00      1.48 o 
   4  -9   1       38.50       34.30      3.51 o 
   5  -9   1        1.07        0.69      1.68 o 
   6  -9   1        3.16        7.07      2.32 o 
   7  -9   1        3.69        2.39      1.95 o 
  -7  -8   1        1.09        3.20      4.49 o 
  -6  -8   1       12.84        7.36      2.79 o 
  -5  -8   1        3.30        3.83      3.59 o 
  -4  -8   1        1.27       -1.44      1.69 o 
  -3  -8   1       74.94       84.39      2.62 o 
  -2  -8   1      233.75      205.95      4.26 o 
  -1  -8   1      164.04      162.42      3.82 o 
   0  -8   1        9.63        8.81      1.43 o 
   1  -8   1       44.99       38.26      2.05 o 
   2  -8   1       10.44        8.11      1.56 o 
   3  -8   1       12.16       15.97      1.36 o 
   4  -8   1      115.51       93.79      2.89 o 
   5  -8   1       23.98       27.10      3.05 o 
   6  -8   1        2.34        2.58      1.85 o 
   7  -8   1        0.55        1.06      1.69 o 
  -7  -7   1       25.07       44.10      6.46 o 
  -6  -7   1       18.20       10.54      3.32 o 
  -5  -7   1       34.55       36.34      3.95 o 
  -4  -7   1       24.34       19.99      2.05 o 
  -3  -7   1      105.75      119.09      3.84 o 
  -2  -7   1      131.42      138.23      3.07 o 
  -1  -7   1      731.02      777.64      7.53 o 
   0  -7   1      295.84      349.82      7.85 o 
   1  -7   1     1375.74     1410.92     28.81 o 
   2  -7   1        4.88        5.54      1.25 o 
   3  -7   1        0.69        1.68      1.26 o 
   4  -7   1      108.36      106.15      2.60 o 
   5  -7   1        1.34        0.24      1.50 o 
   6  -7   1        0.06        0.09      2.24 o 
   7  -7   1       10.12       13.04      2.93 o 
   8  -7   1        6.09        7.48      2.37 o 
  -8  -6   1        0.48       -2.55      2.55 o 
  -7  -6   1        8.73       12.33      3.63 o 
  -6  -6   1       21.53       18.13      3.79 o 
  -5  -6   1       83.63       74.43      5.03 o 
  -4  -6   1       85.06       92.82      3.59 o 
  -3  -6   1       64.35       58.47      2.49 o 
  -2  -6   1      147.62      171.89      3.14 o 
  -1  -6   1     1369.30     1447.27     16.34 o 
   0  -6   1       23.64       29.44      1.57 o 
   1  -6   1      746.25      860.48     18.76 o 
   2  -6   1      441.80      435.82      6.44 o 
   3  -6   1      166.38      172.05      4.07 o 
   4  -6   1        3.98        5.88      1.05 o 
   5  -6   1       27.88       26.26      2.02 o 
   6  -6   1        0.72        1.63      2.04 o 
   7  -6   1        2.33        2.56      4.54 o 
   8  -6   1        0.01       -1.08      1.08 o 
  -8  -5   1        4.53       -3.32      3.32 o 
  -7  -5   1       49.62       55.39      6.72 o 
  -6  -5   1       16.13        9.39      3.19 o 
  -5  -5   1       25.96       24.38      2.25 o 
  -4  -5   1      302.90      328.63      6.65 o 
  -3  -5   1       67.73       76.14      2.49 o 
  -2  -5   1     1674.23     1902.15     21.35 o 
  -1  -5   1       79.97       71.76      1.75 o 
   0  -5   1       47.53       59.97      1.82 o 
   1  -5   1      173.72      147.89      2.26 o 
   2  -5   1      818.08      929.36      9.02 o 
   3  -5   1     2802.45     2760.01     25.44 o 
   4  -5   1      632.45      634.09     10.13 o 
   5  -5   1       12.96       11.65      1.56 o 
   6  -5   1        0.16        1.25      1.65 o 
   7  -5   1        0.96        5.66      2.12 o 
   8  -5   1        6.21        5.79      2.59 o 
  -8  -4   1        2.98       -3.38      3.38 o 
  -7  -4   1        0.48        9.12      3.80 o 
  -6  -4   1      219.66      194.92     12.87 o 
  -5  -4   1        0.12        2.25      1.25 o 
  -4  -4   1      169.40      157.50      4.42 o 
  -3  -4   1      608.50      704.38      8.29 o 
  -2  -4   1     4763.02     4800.51     43.26 o 
  -1  -4   1     1030.72     1012.55      9.92 o 
   0  -4   1      238.81      262.99      4.52 o 
   1  -4   1       10.48        8.95      0.73 o 
   2  -4   1      670.97      701.19      8.22 o 
   3  -4   1      154.71      173.27      5.00 o 
   4  -4   1       20.59       21.74      2.28 o 
   5  -4   1      100.67       94.12      3.02 o 
   6  -4   1        2.48        3.88      1.86 o 
   7  -4   1      104.11       98.00      5.42 o 
   8  -4   1        6.34        5.01      2.95 o 
  -8  -3   1        8.15        0.97      3.24 o 
  -7  -3   1        4.64       -5.17      5.17 o 
  -6  -3   1       18.50       18.59      2.89 o 
  -5  -3   1       13.10       12.27      1.48 o 
  -4  -3   1      524.78      563.82      8.89 o 
  -3  -3   1      217.29      222.64      2.86 o 
  -2  -3   1     4435.70     4530.98     32.50 o 
  -1  -3   1     3807.38     3731.27     28.80 o 
   0  -3   1      484.22      506.74      9.10 o 
   1  -3   1     5018.50     4911.66     52.30 o 
   2  -3   1     4115.80     4118.63     19.52 o 
   3  -3   1      354.55      366.39      5.87 o 
   4  -3   1      656.10      669.16     22.78 o 
   5  -3   1        1.39       -0.66      1.27 o 
   6  -3   1      117.60      120.94      4.02 o 
   7  -3   1        1.25        5.96      2.75 o 
   8  -3   1       20.07       18.66      3.09 o 
  -7  -2   1        4.49        8.69      3.11 o 
  -6  -2   1       10.76        6.50      1.57 o 
  -5  -2   1      258.06      261.87      5.22 o 
  -4  -2   1      131.05      131.38      3.78 o 
  -3  -2   1      625.03      707.92      9.74 o 
  -2  -2   1     3760.81     3587.61     33.71 o 
  -1  -2   1     2318.04     2219.71     17.76 o 
   0  -2   1       25.39       36.20      0.83 o 
   1  -2   1     4617.44     4325.01     18.53 o 
   2  -2   1     3001.22     2877.03     24.82 o 
   3  -2   1     1746.16     1822.28     20.19 o 
   4  -2   1      105.03      114.85      3.73 o 
   5  -2   1        0.85       -0.81      1.48 o 
   6  -2   1       26.40       31.67      2.94 o 
   7  -2   1       24.82       25.12      3.48 o 
   8  -2   1       26.21       32.96      3.67 o 
  -8  -1   1        5.09       14.07      4.10 o 
  -7  -1   1        0.08        6.40      2.28 o 
  -6  -1   1       10.03        8.67      2.03 o 
  -5  -1   1      164.81      162.04      5.59 o 
  -4  -1   1     1331.22     1506.07     12.73 o 
  -3  -1   1       16.28       20.44      0.89 o 
  -2  -1   1     7561.06     7283.95     60.99 o 
  -1  -1   1     4502.24     3966.12     11.54 o 
   0  -1   1       31.21       32.44      0.59 o 
   1  -1   1     4417.74     3906.42     35.66 o 
   2  -1   1     9116.06     8864.20     71.66 o 
   3  -1   1      858.93      794.58      7.43 o 
   4  -1   1      422.54      434.06      6.72 o 
   5  -1   1      112.11      108.72      3.56 o 
   6  -1   1        1.79        4.80      1.87 o 
   7  -1   1       73.71       83.51      6.97 o 
   8  -1   1       25.03       30.50      3.63 o 
  -8   0   1        1.81       -1.99      2.99 o 
  -7   0   1       16.66       19.84      3.09 o 
  -6   0   1        0.10       -1.42      1.42 o 
  -5   0   1      106.54      112.03      3.44 o 
  -4   0   1        0.17        0.29      1.80 o 
  -3   0   1     1325.98     1352.33      7.54 o 
  -2   0   1     4503.68     4332.73     43.51 o 
  -1   0   1     2224.22     2059.87     20.45 o 
   1   0   1     4258.12     3844.35     30.77 o 
   2   0   1     3107.18     2932.32     22.04 o 
   3   0   1      133.40      132.29      2.80 o 
   4   0   1        0.05       -1.75      1.75 o 
   5   0   1      231.56      229.35      6.70 o 
   6   0   1        0.33       -1.24      1.24 o 
   7   0   1      101.34      121.11      6.70 o 
   8   0   1        1.14        1.11      3.05 o 
  -8   1   1       41.83       41.30      6.15 o 
  -7   1   1        0.16        7.67      2.63 o 
  -6   1   1      473.46      452.21      7.87 o 
  -5   1   1      140.17      137.38      3.86 o 
  -4   1   1        0.15       -1.30      1.76 o 
  -3   1   1        0.61        1.99      0.82 o 
  -2   1   1    11189.56    10805.70     49.92 o 
  -1   1   1    21638.60    19539.13     81.18 o 
   0   1   1      497.61      522.36     12.18 o 
   1   1   1    22204.07    21809.88     38.45 o 
   2   1   1     5753.75     5426.54     13.32 o 
   3   1   1       49.80       42.92      1.47 o 
   4   1   1       36.29       34.68      1.86 o 
   5   1   1        1.00       -1.50      1.50 o 
   6   1   1        4.81        2.75      1.50 o 
   7   1   1       15.06       16.82      3.19 o 
   8   1   1        0.74       -0.42      3.77 o 
  -8   2   1       27.68       31.00      3.62 o 
  -7   2   1        1.47        8.87      2.79 o 
  -6   2   1      147.74      147.65      4.64 o 
  -5   2   1      310.97      334.72      6.25 o 
  -4   2   1       65.23       68.18      2.86 o 
  -3   2   1      196.72      234.84      3.34 o 
  -2   2   1     1584.38     1635.05     17.24 o 
  -1   2   1      179.30      147.16      1.82 o 
   0   2   1        6.75        8.29      0.76 o 
   1   2   1     5387.35     4971.66     28.86 o 
   2   2   1       29.73       34.58      0.94 o 
   3   2   1       38.33       53.17      1.59 o 
   4   2   1       20.73       21.13      1.76 o 
   5   2   1      292.19      298.90      7.43 o 
   6   2   1        6.52        3.92      1.44 o 
   7   2   1       52.79       62.11      5.13 o 
   8   2   1        7.83        8.05      6.36 o 
  -8   3   1        6.28        7.31      2.60 o 
  -7   3   1        4.76        7.35      2.36 o 
  -6   3   1        4.68        4.47      1.61 o 
  -5   3   1       37.61       37.30      1.97 o 
  -4   3   1      429.83      434.81      7.73 o 
  -3   3   1        1.82        2.15      0.78 o 
  -2   3   1     4055.56     4055.86     33.70 o 
  -1   3   1      274.95      283.77      2.61 o 
   0   3   1        3.03        2.73      0.59 o 
   1   3   1      871.97      878.42      6.53 o 
   2   3   1     3984.83     4159.71     30.09 o 
   3   3   1      319.49      347.60      4.12 o 
   4   3   1       39.19       43.06      2.33 o 
   5   3   1        0.41       -0.66      0.69 o 
   6   3   1        1.24        1.80      1.60 o 
   7   3   1        1.64        8.72      3.29 o 
   8   3   1       16.54       18.11      4.61 o 
  -8   4   1        3.37        5.32      3.45 o 
  -7   4   1       10.76        9.21      2.35 o 
  -6   4   1       12.39       11.63      2.19 o 
  -5   4   1       45.66       43.05      2.01 o 
  -4   4   1       19.37       19.68      1.84 o 
  -3   4   1      568.49      657.67      6.30 o 
  -2   4   1      300.56      251.38      3.41 o 
  -1   4   1       36.77       44.80      1.37 o 
   0   4   1        4.69        5.26      0.77 o 
   1   4   1     3402.30     3394.30     29.70 o 
   2   4   1        0.84        3.41      0.65 o 
   3   4   1      939.53     1035.79      9.01 o 
   4   4   1       10.89       12.35      2.76 o 
   5   4   1        0.65       -0.75      1.22 o 
   6   4   1        3.91        2.04      1.82 o 
   7   4   1        7.84        1.49      3.10 o 
   8   4   1        3.78        4.88      3.65 o 
  -8   5   1        8.26        4.13      1.88 o 
  -7   5   1        0.04        0.34      2.30 o 
  -6   5   1       36.06       39.05      3.10 o 
  -5   5   1       41.07       39.75      2.07 o 
  -4   5   1     1086.14     1126.64     24.61 o 
  -3   5   1      684.56      726.16      8.12 o 
  -2   5   1      760.41      804.04      6.09 o 
  -1   5   1      522.78      536.69      8.97 o 
   0   5   1       17.70       15.42      0.94 o 
   1   5   1     1119.91     1188.06      7.68 o 
   2   5   1       43.76       50.28      1.72 o 
   3   5   1        1.21        2.68      1.21 o 
   4   5   1      140.35      146.85      4.42 o 
   5   5   1       34.75       29.27      2.56 o 
   6   5   1       30.17       21.01      2.77 o 
   7   5   1       26.27       19.19      4.31 o 
   8   5   1        0.23        2.24      2.66 o 
  -8   6   1       16.39       20.65      2.25 o 
  -7   6   1       10.29        8.61      2.02 o 
  -6   6   1        2.24        2.59      1.22 o 
  -5   6   1       23.37       18.43      1.73 o 
  -4   6   1       50.68       53.17      2.33 o 
  -3   6   1      260.66      260.47      4.98 o 
  -2   6   1      148.56      151.60      3.19 o 
  -1   6   1       15.16       10.56      1.17 o 
   0   6   1        0.32        1.71      0.73 o 
   1   6   1       25.22       18.93      1.43 o 
   2   6   1     1575.59     1683.28     21.44 o 
   3   6   1      445.90      485.77      6.44 o 
   4   6   1        4.17        7.65      1.39 o 
   5   6   1       48.33       44.72      3.66 o 
   6   6   1        5.95        6.01      2.52 o 
   7   6   1       22.49       24.50      4.34 o 
  -8   7   1        5.07        2.41      1.54 o 
  -7   7   1       15.96       18.43      3.20 o 
  -6   7   1       33.69       34.94      3.58 o 
  -5   7   1      128.20      130.07      5.72 o 
  -4   7   1       22.01       22.64      1.48 o 
  -3   7   1       60.35       61.70      2.55 o 
  -2   7   1        0.02        3.12      1.19 o 
  -1   7   1     1349.74     1507.02     15.17 o 
   0   7   1      787.85      913.94     16.64 o 
   1   7   1      315.36      361.70      4.64 o 
   2   7   1       53.78       51.63      2.62 o 
   3   7   1       59.75       60.20      2.43 o 
   4   7   1      196.12      218.90      4.67 o 
   5   7   1       78.32       76.77      4.61 o 
   6   7   1       18.38       16.18      3.24 o 
   7   7   1        0.00        1.45      2.12 o 
  -7   8   1        7.93       13.96      2.54 o 
  -6   8   1        5.51        6.48      1.93 o 
  -5   8   1       34.74       34.73      3.21 o 
  -4   8   1       16.31       15.69      1.43 o 
  -3   8   1        5.11        4.50      1.00 o 
  -2   8   1      199.25      195.58      5.02 o 
  -1   8   1      769.33      789.12     17.30 o 
   0   8   1      335.10      404.83      6.68 o 
   1   8   1      931.36      939.80      8.85 o 
   2   8   1        1.96        0.82      0.96 o 
   3   8   1        0.00        3.49      0.91 o 
   4   8   1       11.38       10.94      2.09 o 
   5   8   1       38.69       31.41      2.68 o 
   6   8   1        0.77       -0.07      1.91 o 
   7   8   1        7.86       10.51      2.45 o 
  -7   9   1        0.22        0.67      1.96 o 
  -6   9   1       21.03       18.64      2.75 o 
  -5   9   1       15.59       13.25      2.12 o 
  -4   9   1       19.85       20.38      1.93 o 
  -3   9   1        4.54        5.25      1.16 o 
  -2   9   1       92.83       86.13      2.37 o 
  -1   9   1        9.88       11.18      1.39 o 
   0   9   1        1.20       -0.71      1.06 o 
   1   9   1       82.87       73.30      2.21 o 
   2   9   1        2.90        4.38      1.06 o 
   3   9   1       11.90        8.54      1.09 o 
   4   9   1        6.08        8.91      1.93 o 
   5   9   1        1.51        1.06      1.27 o 
   6   9   1        6.24        2.83      2.22 o 
  -7  10   1       29.24       34.45      6.76 o 
  -6  10   1        0.15        2.31      3.59 o 
  -5  10   1       14.05       17.20      2.83 o 
  -4  10   1       12.15       14.23      1.72 o 
  -3  10   1       21.04       21.13      2.07 o 
  -2  10   1      210.41      179.16      4.08 o 
  -1  10   1      323.30      300.37      5.09 o 
   0  10   1        0.00       -0.51      0.94 o 
   1  10   1       12.61        8.59      1.21 o 
   2  10   1        6.25        4.22      1.01 o 
   3  10   1      109.56       95.97      4.78 o 
   4  10   1        6.86       10.11      1.89 o 
   5  10   1       19.62       19.75      4.05 o 
   6  10   1       12.06       14.32      2.56 o 
  -6  11   1        0.29        1.38      1.80 o 
  -5  11   1        9.83        6.90      2.81 o 
  -4  11   1       37.02       29.49      2.73 o 
  -3  11   1       54.56       50.68      3.75 o 
  -2  11   1       84.31       73.17      3.61 o 
  -1  11   1       80.69       61.91      3.54 o 
   0  11   1      119.50      119.20      4.56 o 
   1  11   1      103.71       90.92      4.04 o 
   2  11   1       43.26       37.16      2.87 o 
   3  11   1       23.55       23.99      3.30 o 
   4  11   1       31.89       29.77      4.43 o 
   5  11   1       16.10       24.84      5.50 o 
  -6  12   1        1.25       -0.37      1.32 o 
  -5  12   1        8.75        7.72      2.08 o 
  -4  12   1       86.93       97.58      4.00 o 
  -3  12   1        0.22        3.37      2.82 o 
  -2  12   1       39.32       33.60      2.56 o 
  -1  12   1        1.71        1.20      1.50 o 
   0  12   1      305.85      309.40      7.63 o 
   1  12   1       39.23       36.60      2.89 o 
   2  12   1      101.05       91.23      5.43 o 
   3  12   1       85.52       77.68      6.18 o 
   4  12   1        1.74        4.46      2.21 o 
   5  12   1       34.47       36.56      6.41 o 
  -5  13   1        3.46        3.61      1.38 o 
  -4  13   1       13.97       10.35      1.61 o 
  -3  13   1       93.38      102.99      4.88 o 
  -2  13   1      525.38      522.02     10.41 o 
  -1  13   1      251.15      263.21      7.68 o 
   0  13   1      150.02      176.20      7.27 o 
   1  13   1      337.99      334.47      9.60 o 
   2  13   1       20.37       18.06      2.55 o 
   3  13   1       10.37       11.16      3.06 o 
   4  13   1        2.82        3.24      1.84 o 
  -4  14   1        1.22       -1.33      1.33 o 
  -3  14   1       16.01       17.68      1.94 o 
  -2  14   1        0.08        2.96      1.48 o 
  -1  14   1        3.25        2.57      1.49 o 
   0  14   1        4.99        3.25      1.59 o 
   1  14   1       54.14       48.61      2.81 o 
   2  14   1        9.15        6.12      1.52 o 
   3  14   1        7.94       12.03      1.61 o 
  -2  15   1       96.52      104.04      4.51 o 
  -1  15   1        1.88       -0.49      1.28 o 
   0  15   1       20.67       27.98      2.35 o 
   1  15   1        0.00        3.25      1.54 o 
   2  15   1       82.41       98.79      6.83 o 
  -2 -15   2        0.54        0.93      2.85 o 
  -1 -15   2        9.23        9.34      1.98 o 
   0 -15   2        0.94       -1.12      1.48 o 
   1 -15   2       13.28       14.97      2.01 o 
   2 -15   2        4.17        1.34      1.75 o 
   3 -15   2        5.40        3.10      1.21 o 
  -3 -14   2        1.02        2.72      1.09 o 
  -2 -14   2        8.99        7.37      2.77 o 
  -1 -14   2       51.57       56.18      3.52 o 
   0 -14   2        1.95        2.29      1.57 o 
   1 -14   2        1.53        1.99      1.48 o 
   2 -14   2       96.54      114.68      4.61 o 
   3 -14   2        0.02       -0.73      1.44 o 
   4 -14   2        2.75        1.54      3.45 o 
  -4 -13   2        0.10        0.93      1.54 o 
  -3 -13   2       13.54       17.04      2.85 o 
  -2 -13   2       49.39       40.12      2.96 o 
  -1 -13   2        1.99        1.33      1.34 o 
   0 -13   2        4.07        8.41      2.09 o 
   1 -13   2       29.32       28.77      2.98 o 
   2 -13   2       13.95       11.07      1.98 o 
   3 -13   2       24.83       29.65      3.13 o 
   4 -13   2        5.19        3.62      1.41 o 
   5 -13   2       20.34       31.47      2.34 o 
  -5 -12   2        0.16        0.96      1.34 o 
  -4 -12   2       21.24       22.97      3.58 o 
  -3 -12   2      120.14       95.04      7.56 o 
  -2 -12   2       16.54       16.92      2.66 o 
  -1 -12   2      100.91       93.07      3.82 o 
   0 -12   2        0.05        0.06      1.48 o 
   1 -12   2       25.64       20.96      2.22 o 
   2 -12   2      133.76      133.48      4.20 o 
   3 -12   2       29.42       26.26      2.32 o 
   4 -12   2      117.56      122.33      4.45 o 
   5 -12   2        1.47        2.10      2.61 o 
  -6 -11   2        2.34        1.94      1.70 o 
  -5 -11   2       34.04       33.53      4.23 o 
  -4 -11   2       54.47       56.61      5.36 o 
  -3 -11   2       33.92       29.81      3.05 o 
  -2 -11   2       13.50        8.56      1.58 o 
  -1 -11   2        4.75        3.91      1.84 o 
   0 -11   2       24.46       25.74      2.38 o 
   1 -11   2       14.95       13.41      1.87 o 
   2 -11   2       27.82       24.09      2.13 o 
   3 -11   2       40.00       34.58      2.29 o 
   4 -11   2       70.93       72.07      3.58 o 
   5 -11   2        4.11        1.68      2.73 o 
   6 -11   2        1.57        5.94      1.84 o 
  -6 -10   2        0.52        0.70      3.01 o 
  -5 -10   2       54.11       50.37      4.98 o 
  -4 -10   2        4.84        8.25      4.10 o 
  -3 -10   2      463.87      439.77      9.24 o 
  -2 -10   2      266.33      279.17      4.67 o 
  -1 -10   2        5.87        4.84      1.35 o 
   0 -10   2       14.30       14.85      1.42 o 
   1 -10   2       26.58       21.06      1.86 o 
   2 -10   2       50.04       43.99      1.97 o 
   3 -10   2      137.94      124.81      4.79 o 
   4 -10   2        5.72        3.32      1.59 o 
   5 -10   2       60.03       66.03      4.77 o 
   6 -10   2        4.59        7.96      1.88 o 
   7 -10   2       61.73       81.58      5.41 o 
  -7  -9   2       44.29       41.64      3.68 o 
  -6  -9   2        8.70       10.05      3.32 o 
  -5  -9   2      166.79      158.86     13.21 o 
  -4  -9   2        0.28       -2.09      3.51 o 
  -3  -9   2        8.76        9.20      1.92 o 
  -2  -9   2       80.55       73.57      2.46 o 
  -1  -9   2       28.75       27.96      1.93 o 
   0  -9   2        5.30        3.88      1.35 o 
   1  -9   2        0.84        1.23      1.06 o 
   2  -9   2       14.93       17.74      1.31 o 
   3  -9   2      178.80      183.46      4.00 o 
   4  -9   2       17.83       20.40      2.16 o 
   5  -9   2      208.85      195.75      8.46 o 
   6  -9   2       27.83       33.67      5.24 o 
   7  -9   2       19.24       16.00      2.57 o 
  -7  -8   2       10.19       12.13      3.28 o 
  -6  -8   2       13.39       20.35      3.44 o 
  -5  -8   2        1.94        5.04      2.89 o 
  -4  -8   2        6.84        6.58      1.27 o 
  -3  -8   2       56.26       49.35      2.01 o 
  -2  -8   2       43.34       43.30      2.53 o 
  -1  -8   2      266.71      247.27      6.13 o 
   0  -8   2      676.74      850.01      9.06 o 
   1  -8   2      511.68      514.23     11.23 o 
   2  -8   2      454.70      458.82     11.17 o 
   3  -8   2       83.67       69.08      2.46 o 
   4  -8   2       22.14       13.73      1.28 o 
   5  -8   2        0.78        0.75      1.28 o 
   6  -8   2        4.27        7.38      2.34 o 
   7  -8   2        0.17        3.56      2.20 o 
  -7  -7   2        6.25       20.47      8.31 o 
  -6  -7   2        6.13        6.05      3.14 o 
  -5  -7   2       94.98       66.01      4.78 o 
  -4  -7   2      124.77      141.00      3.85 o 
  -3  -7   2      178.16      181.02      4.21 o 
  -2  -7   2      100.37      100.26      2.87 o 
  -1  -7   2       60.73       66.83      2.40 o 
   0  -7   2      246.05      290.73      5.12 o 
   1  -7   2      255.21      256.50      4.84 o 
   2  -7   2      317.64      316.31      7.51 o 
   3  -7   2       35.06       27.75      2.01 o 
   4  -7   2       34.22       33.46      1.92 o 
   5  -7   2       32.50       21.47      2.18 o 
   6  -7   2        5.45        3.90      2.76 o 
   7  -7   2        4.29        2.94      2.49 o 
  -8  -6   2        1.17        0.70      2.44 o 
  -7  -6   2       58.52       61.71      5.68 o 
  -6  -6   2       51.68       53.32      5.13 o 
  -5  -6   2       87.96       70.51      4.28 o 
  -4  -6   2      314.58      338.15      7.97 o 
  -3  -6   2      580.28      655.74      9.06 o 
  -2  -6   2        6.54       10.43      1.17 o 
  -1  -6   2       13.19       12.10      1.06 o 
   0  -6   2      681.95      838.94      9.56 o 
   1  -6   2       92.45       85.93      2.34 o 
   2  -6   2      204.30      204.51      3.60 o 
   3  -6   2      858.00      914.44     13.25 o 
   4  -6   2      172.84      176.63      4.16 o 
   5  -6   2      262.90      253.29      5.92 o 
   6  -6   2       50.56       51.18      3.47 o 
   7  -6   2        0.24       -0.55      4.05 o 
   8  -6   2       11.71       12.66      2.88 o 
  -8  -5   2        0.73       -1.60      2.98 o 
  -7  -5   2       16.98        9.41      3.94 o 
  -6  -5   2        5.24        8.79      4.18 o 
  -5  -5   2      175.95      167.24      7.03 o 
  -4  -5   2      529.70      523.03      7.65 o 
  -3  -5   2       36.68       45.18      1.91 o 
  -2  -5   2      103.62       84.27      1.79 o 
  -1  -5   2      291.05      304.81      8.33 o 
   0  -5   2       83.05      101.48      3.44 o 
   1  -5   2      148.28      166.22      2.51 o 
   2  -5   2        2.51        9.02      1.03 o 
   3  -5   2      837.88      918.26      9.76 o 
   4  -5   2      299.02      281.61      8.05 o 
   5  -5   2      340.98      292.72      7.09 o 
   6  -5   2        7.93        6.28      1.27 o 
   7  -5   2       44.58       39.93      3.92 o 
   8  -5   2        2.06        5.04      2.78 o 
  -8  -4   2        0.00       -3.13      3.13 o 
  -7  -4   2       17.72       17.16      4.26 o 
  -6  -4   2       42.75       34.25      4.00 o 
  -5  -4   2       47.13       43.86      2.19 o 
  -4  -4   2      129.31      128.51      4.13 o 
  -3  -4   2      821.10      963.91      7.97 o 
  -2  -4   2       79.85       70.77      1.42 o 
  -1  -4   2     1730.90     1712.53     16.15 o 
   0  -4   2     4372.21     5212.02     33.52 o 
   1  -4   2     1794.64     1765.93     18.12 o 
   2  -4   2       17.02       16.75      1.38 o 
   3  -4   2     2747.84     2868.66     16.39 o 
   4  -4   2      189.99      155.38      5.08 o 
   5  -4   2      119.91      102.82      4.09 o 
   6  -4   2       20.69       15.86      2.68 o 
   7  -4   2       73.94       82.90      6.63 o 
   8  -4   2        1.60        2.35      2.44 o 
  -8  -3   2        3.96        0.25      3.41 o 
  -7  -3   2        9.13        7.20      3.43 o 
  -6  -3   2        8.91        6.45      2.40 o 
  -5  -3   2       21.51       19.14      2.12 o 
  -4  -3   2       25.87       27.94      2.16 o 
  -3  -3   2      421.24      422.60      6.87 o 
  -2  -3   2       97.18       99.84      1.58 o 
  -1  -3   2     2433.59     2349.97     17.45 o 
   0  -3   2       10.49       19.02      0.74 o 
   1  -3   2     5758.98     5579.30     19.19 o 
   2  -3   2     1317.25     1249.81      7.25 o 
   3  -3   2     1023.56     1105.64     10.66 o 
   4  -3   2       15.79        9.00      1.50 o 
   5  -3   2       27.96       23.31      1.65 o 
   6  -3   2      272.93      257.59      6.77 o 
   7  -3   2       12.51       14.76      3.62 o 
   8  -3   2       10.56       10.40      2.56 o 
  -7  -2   2       15.11       18.06      3.03 o 
  -6  -2   2       34.17       33.10      2.65 o 
  -5  -2   2      324.13      320.82      6.25 o 
  -4  -2   2       10.65       14.81      1.89 o 
  -3  -2   2     1743.44     1791.11     15.72 o 
  -2  -2   2     4837.99     4692.67     15.72 o 
  -1  -2   2     1638.40     1474.29     13.53 o 
   0  -2   2      538.10      585.10      3.23 o 
   1  -2   2     2004.21     1857.51     24.75 o 
   2  -2   2     1963.63     1899.43     20.48 o 
   3  -2   2     2730.99     2998.66     15.49 o 
   4  -2   2      210.43      219.80      4.18 o 
   5  -2   2       35.85       24.60      1.67 o 
   6  -2   2       26.42       26.41      3.70 o 
   7  -2   2       15.62       19.95      3.22 o 
   8  -2   2        3.46        4.58      2.06 o 
  -8  -1   2        0.18        5.74      4.31 o 
  -7  -1   2        2.19       10.16      3.30 o 
  -6  -1   2       55.71       59.88      2.28 o 
  -5  -1   2      748.59      772.56     14.07 o 
  -4  -1   2     2150.57     2189.84     15.52 o 
  -3  -1   2        6.02        3.97      0.73 o 
  -2  -1   2     2951.85     2826.85     37.24 o 
  -1  -1   2      197.87      178.97      2.46 o 
   0  -1   2      266.64      249.15      3.37 o 
   1  -1   2       28.11       30.64      0.52 o 
   2  -1   2     6077.10     5883.54     84.20 o 
   3  -1   2      441.83      426.99      4.22 o 
   4  -1   2      697.13      742.67     11.19 o 
   5  -1   2      248.46      257.42      5.86 o 
   6  -1   2       18.57       18.21      2.24 o 
   7  -1   2       38.40       41.24      4.31 o 
   8  -1   2        0.03       -0.85      2.92 o 
  -8   0   2       42.92       56.24      6.56 o 
  -7   0   2        0.43        1.67      2.21 o 
  -6   0   2      428.87      418.31      9.64 o 
  -5   0   2       36.72       36.14      2.52 o 
  -4   0   2     3882.57     3847.38     24.46 o 
  -3   0   2        2.58        1.12      1.00 o 
  -2   0   2     1035.06      939.54      7.55 o 
  -1   0   2      120.55       98.87      1.25 o 
   0   0   2     3500.95     3609.44     22.34 o 
   1   0   2      126.71      134.40      1.51 o 
   2   0   2      362.27      371.86      3.64 o 
   3   0   2      832.46      839.12      6.73 o 
   4   0   2     2832.13     2980.85     65.22 o 
   5   0   2       18.11       16.92      1.73 o 
   6   0   2        0.01       -0.52      1.03 o 
   7   0   2       10.99       21.28      4.71 o 
   8   0   2        0.20        3.07      2.62 o 
  -8   1   2        9.23        7.87      3.95 o 
  -7   1   2       18.85       16.56      2.89 o 
  -6   1   2      121.22      112.16      4.18 o 
  -5   1   2       68.65       57.85      3.83 o 
  -4   1   2      770.01      741.78      9.32 o 
  -3   1   2      209.83      208.07      3.15 o 
  -2   1   2     5343.28     4995.93     24.74 o 
  -1   1   2      483.65      488.02      3.44 o 
   0   1   2     4842.84     5194.19     53.96 o 
   1   1   2      238.00      253.95      5.34 o 
   2   1   2    10085.57     9804.58     74.07 o 
   3   1   2       17.80       21.14      1.23 o 
   4   1   2       65.23       54.20      2.34 o 
   5   1   2      586.22      568.61      8.15 o 
   6   1   2        5.88        6.38      1.51 o 
   7   1   2        3.22        1.58      1.85 o 
   8   1   2        6.13        8.58      4.27 o 
  -8   2   2       26.23       26.04      7.18 o 
  -7   2   2       53.39       48.14      3.96 o 
  -6   2   2       21.68       24.29      1.82 o 
  -5   2   2      158.69      139.56      4.83 o 
  -4   2   2      440.71      447.23      5.75 o 
  -3   2   2      517.66      558.99      8.61 o 
  -2   2   2     3114.75     2990.99     15.43 o 
  -1   2   2     1139.11     1044.25      9.50 o 
   0   2   2     2161.45     2283.81     32.36 o 
   1   2   2     2810.96     2662.97     24.51 o 
   2   2   2     2066.72     2039.41     11.30 o 
   3   2   2      666.78      704.89      5.95 o 
   4   2   2       11.85       10.59      1.51 o 
   5   2   2       18.62       14.77      1.43 o 
   6   2   2       13.49       10.61      2.16 o 
   7   2   2       80.34       96.67      5.75 o 
   8   2   2        1.50        1.29      2.16 o 
  -8   3   2        2.08        3.72      2.41 o 
  -7   3   2       29.27       34.82      3.49 o 
  -6   3   2       36.41       27.53      2.27 o 
  -5   3   2      181.77      164.91      4.67 o 
  -4   3   2      153.34      149.71      3.99 o 
  -3   3   2      372.76      332.81      4.60 o 
  -2   3   2     1316.14     1383.51     13.28 o 
  -1   3   2     1658.89     1532.89      6.71 o 
   0   3   2     3360.49     3511.70     46.09 o 
   1   3   2        8.27       12.39      0.90 o 
   2   3   2     1058.30     1133.91      6.55 o 
   3   3   2      356.17      336.57      4.35 o 
   4   3   2      199.92      203.80      4.91 o 
   5   3   2       20.59       25.95      1.71 o 
   6   3   2      188.87      179.55      6.52 o 
   7   3   2       15.12       16.51      3.85 o 
   8   3   2       10.00        6.44      3.03 o 
  -8   4   2        2.31        0.68      2.09 o 
  -7   4   2       25.73       29.15      3.37 o 
  -6   4   2        0.06        1.40      1.42 o 
  -5   4   2       11.83        8.55      1.28 o 
  -4   4   2      154.54      159.46      4.89 o 
  -3   4   2      857.47      893.75      7.22 o 
  -2   4   2      687.72      681.71      5.48 o 
  -1   4   2      311.96      326.83      3.24 o 
   0   4   2      173.23      186.05      4.49 o 
   1   4   2      946.36     1076.52     10.59 o 
   2   4   2        0.03        0.21      0.50 o 
   3   4   2      450.50      524.89      6.23 o 
   4   4   2      190.00      178.10      5.53 o 
   5   4   2       27.77       19.92      1.67 o 
   6   4   2        9.17        7.78      2.07 o 
   7   4   2       20.66       14.28      5.43 o 
   8   4   2       58.24       62.82      5.99 o 
  -8   5   2        7.19       10.67      2.19 o 
  -7   5   2       19.22       21.20      2.73 o 
  -6   5   2        1.68        0.54      1.91 o 
  -5   5   2        4.58        7.02      1.25 o 
  -4   5   2       23.79       16.99      1.91 o 
  -3   5   2       68.68       55.47      2.33 o 
  -2   5   2      424.10      444.53      5.37 o 
  -1   5   2      316.33      286.41      3.31 o 
   0   5   2      804.19      873.92     11.30 o 
   1   5   2       42.35       29.64      1.50 o 
   2   5   2     1410.97     1544.40     15.27 o 
   3   5   2      492.87      488.61      6.03 o 
   4   5   2        0.14        1.67      1.20 o 
   5   5   2       99.31      106.02      3.91 o 
   6   5   2        0.05       -1.58      1.58 o 
   7   5   2        5.76       14.49      5.40 o 
   8   5   2        0.00        2.05      2.81 o 
  -8   6   2       25.25       26.08      2.66 o 
  -7   6   2       28.35       36.22      3.30 o 
  -6   6   2       38.10       36.26      2.86 o 
  -5   6   2      178.06      171.28      4.90 o 
  -4   6   2        1.69        2.17      0.97 o 
  -3   6   2      898.55      927.28     10.42 o 
  -2   6   2      664.41      649.81      6.34 o 
  -1   6   2       28.65       28.01      1.40 o 
   0   6   2       19.51       20.50      1.34 o 
   1   6   2       14.16       14.02      1.23 o 
   2   6   2      729.40      756.42     10.19 o 
   3   6   2       10.57       10.37      1.32 o 
   4   6   2       22.21       18.63      1.75 o 
   5   6   2       64.21       57.38      3.78 o 
   6   6   2       20.34       15.25      3.02 o 
   7   6   2        1.32       -0.83      4.22 o 
  -8   7   2       23.26       31.17      2.73 o 
  -7   7   2       23.86       35.28      3.37 o 
  -6   7   2       22.22       22.94      2.91 o 
  -5   7   2       49.74       48.41      3.31 o 
  -4   7   2        1.01        0.40      1.13 o 
  -3   7   2       20.75       19.56      1.77 o 
  -2   7   2       40.13       50.81      2.21 o 
  -1   7   2      209.46      209.03      3.50 o 
   0   7   2       23.63       29.58      1.70 o 
   1   7   2      168.44      168.89      3.13 o 
   2   7   2      149.87      142.02      3.12 o 
   3   7   2        4.73        5.20      1.06 o 
   4   7   2       10.94       11.16      1.51 o 
   5   7   2        1.39        4.24      2.37 o 
   6   7   2        0.50        1.50      2.57 o 
   7   7   2       14.37       12.79      4.18 o 
  -7   8   2       91.75      111.70      4.66 o 
  -6   8   2        1.27       -1.65      1.65 o 
  -5   8   2      116.76      119.68      4.54 o 
  -4   8   2       28.33       25.61      1.78 o 
  -3   8   2       36.89       34.77      1.69 o 
  -2   8   2       14.75       12.45      1.31 o 
  -1   8   2        5.11        6.43      1.05 o 
   0   8   2        2.28       -0.32      1.11 o 
   1   8   2       25.92       21.94      1.66 o 
   2   8   2        5.51        6.00      0.92 o 
   3   8   2       65.06       68.75      2.10 o 
   4   8   2        2.68        3.17      1.99 o 
   5   8   2       65.00       69.25      4.27 o 
   6   8   2        0.01       -0.13      1.97 o 
   7   8   2        4.60        4.27      2.29 o 
  -7   9   2       20.82       16.95      2.90 o 
  -6   9   2        0.43        1.79      2.04 o 
  -5   9   2       67.43       58.44      4.97 o 
  -4   9   2       14.69       15.57      1.97 o 
  -3   9   2      109.06       91.03      2.65 o 
  -2   9   2       19.07       14.49      1.18 o 
  -1   9   2        5.37        3.37      1.10 o 
   0   9   2       10.15        9.67      1.03 o 
   1   9   2        0.55       -0.92      0.92 o 
   2   9   2       19.64       18.90      1.24 o 
   3   9   2        0.55        0.69      1.32 o 
   4   9   2       23.77       21.15      2.60 o 
   5   9   2        4.01        2.76      1.63 o 
   6   9   2       31.15       28.11      3.42 o 
  -7  10   2        0.50        2.75      1.59 o 
  -6  10   2       14.97       12.81      2.21 o 
  -5  10   2       23.19       24.09      3.19 o 
  -4  10   2        0.52       -0.16      1.60 o 
  -3  10   2       24.62       25.23      1.97 o 
  -2  10   2       28.58       24.25      2.13 o 
  -1  10   2       67.32       67.60      2.22 o 
   0  10   2      227.79      224.73      3.51 o 
   1  10   2       59.21       56.76      2.15 o 
   2  10   2       28.04       24.40      2.35 o 
   3  10   2       63.82       56.99      3.24 o 
   4  10   2       59.05       54.32      3.65 o 
   5  10   2        0.30        1.89      1.58 o 
   6  10   2       18.08       20.81      2.47 o 
  -6  11   2        8.75       10.77      1.62 o 
  -5  11   2        5.19        7.74      1.80 o 
  -4  11   2       32.74       32.23      2.68 o 
  -3  11   2       18.97       19.75      2.51 o 
  -2  11   2        1.99        4.48      1.37 o 
  -1  11   2      130.39      134.96      4.31 o 
   0  11   2      102.35      113.14      4.00 o 
   1  11   2       35.04       30.53      3.55 o 
   2  11   2        0.02        0.16      2.05 o 
   3  11   2        0.02       -0.45      1.39 o 
   4  11   2        3.33        3.89      2.95 o 
   5  11   2       19.53       30.65      4.51 o 
  -5  12   2       15.93       22.11      2.40 o 
  -4  12   2        0.04        2.48      1.18 o 
  -3  12   2       78.91       84.50      5.60 o 
  -2  12   2      106.00       93.96      5.97 o 
  -1  12   2       63.03       54.99      3.07 o 
   0  12   2      120.22      129.00      4.81 o 
   1  12   2       34.33       28.43      3.67 o 
   2  12   2       91.71       87.75      5.48 o 
   3  12   2       23.57       28.05      3.14 o 
   4  12   2        3.91        6.00      2.44 o 
   5  12   2       64.90       68.54     11.45 o 
  -5  13   2       14.49       16.60      2.47 o 
  -4  13   2       42.60       49.21      2.84 o 
  -3  13   2        6.89        5.15      2.38 o 
  -2  13   2       13.80       12.94      3.13 o 
  -1  13   2       98.83       92.91      4.91 o 
   0  13   2        5.48        8.20      2.75 o 
   1  13   2      263.61      254.91      8.33 o 
   2  13   2       15.21       18.07      2.81 o 
   3  13   2       41.65       42.02      4.44 o 
   4  13   2        0.00       -1.44      1.44 o 
  -4  14   2        8.52        7.13      1.91 o 
  -3  14   2        2.11        3.22      1.41 o 
  -2  14   2       62.11       63.65      4.36 o 
  -1  14   2      185.62      197.89      6.01 o 
   0  14   2       46.02       48.75      3.91 o 
   1  14   2       27.40       35.65      2.36 o 
   2  14   2        3.85        7.42      1.56 o 
   3  14   2        6.20        4.52      1.48 o 
  -2  15   2       62.24       65.46      5.24 o 
  -1  15   2      102.18      119.06      4.11 o 
   0  15   2        6.97       11.62      1.63 o 
   1  15   2      134.85      141.41      4.07 o 
  -2 -15   3        4.16        2.42      2.55 o 
  -1 -15   3       16.55       16.78      1.70 o 
   0 -15   3       29.80       39.74      2.79 o 
   1 -15   3       26.49       31.13      2.58 o 
   2 -15   3        0.40        0.75      1.37 o 
  -3 -14   3       27.99       36.41      3.79 o 
  -2 -14   3       25.38       27.39      3.51 o 
  -1 -14   3       43.19       50.26      3.29 o 
   0 -14   3        6.77        5.16      2.08 o 
   1 -14   3       43.28       40.18      3.43 o 
   2 -14   3        0.36        3.86      1.46 o 
   3 -14   3       49.32       56.63      3.39 o 
   4 -14   3        0.22        0.52      1.73 o 
  -4 -13   3        0.30        4.69      2.04 o 
  -3 -13   3        5.41        8.44      1.76 o 
  -2 -13   3        5.37        3.83      2.49 o 
  -1 -13   3       25.67       24.75      2.82 o 
   0 -13   3        5.91        7.40      2.52 o 
   1 -13   3       19.09       16.46      2.43 o 
   2 -13   3        0.20       -0.43      1.87 o 
   3 -13   3        0.06       -0.06      1.08 o 
   4 -13   3        2.03        5.32      1.11 o 
   5 -13   3        1.03        1.00      0.91 o 
  -5 -12   3        1.00        0.85      1.46 o 
  -4 -12   3       19.76       19.59      2.29 o 
  -3 -12   3       15.07       13.50      2.56 o 
  -2 -12   3       36.56       38.75      3.09 o 
  -1 -12   3        1.63        2.06      1.26 o 
   0 -12   3        1.69        0.83      1.63 o 
   1 -12   3       77.50       78.07      3.44 o 
   2 -12   3       30.51       31.94      2.34 o 
   3 -12   3       69.04       64.70      3.21 o 
   4 -12   3       82.49       88.98      3.79 o 
   5 -12   3       13.15       11.78      2.12 o 
  -6 -11   3        0.09        1.49      1.56 o 
  -5 -11   3       86.88       86.25      4.78 o 
  -4 -11   3      135.00      135.40      8.94 o 
  -3 -11   3      195.01      192.64      6.07 o 
  -2 -11   3      558.68      566.87      8.57 o 
  -1 -11   3        5.96        3.95      1.74 o 
   0 -11   3        3.45        1.50      1.95 o 
   1 -11   3      134.29      117.13      4.17 o 
   2 -11   3      162.55      158.31      4.14 o 
   3 -11   3      896.64      942.82     13.11 o 
   4 -11   3        1.71        2.90      1.60 o 
   5 -11   3      243.09      254.80      7.84 o 
   6 -11   3       10.20        9.10      2.55 o 
  -6 -10   3       23.67       21.81      2.72 o 
  -5 -10   3       87.82       93.66      6.55 o 
  -4 -10   3        5.34        4.17      2.03 o 
  -3 -10   3      447.78      436.78      8.36 o 
  -2 -10   3       19.66       17.64      2.15 o 
  -1 -10   3      177.68      153.08      4.20 o 
   0 -10   3        9.87       10.11      1.43 o 
   1 -10   3      236.51      208.27      4.19 o 
   2 -10   3        0.17        1.42      0.81 o 
   3 -10   3      499.35      498.01      7.48 o 
   4 -10   3      150.00      129.65      4.80 o 
   5 -10   3      530.96      579.41     17.22 o 
   6 -10   3       12.59       15.17      2.16 o 
  -7  -9   3        7.67       10.84      2.24 o 
  -6  -9   3        0.55        0.75      1.94 o 
  -5  -9   3        6.82       -0.35      3.71 o 
  -4  -9   3      122.42      123.73      5.04 o 
  -3  -9   3       23.13       24.74      1.78 o 
  -2  -9   3       65.81       69.10      2.62 o 
  -1  -9   3       48.14       45.22      2.27 o 
   0  -9   3        4.25        4.33      1.05 o 
   1  -9   3      101.70       91.90      2.71 o 
   2  -9   3       57.19       53.16      2.19 o 
   3  -9   3       27.58       25.12      1.46 o 
   4  -9   3      332.68      331.95      7.60 o 
   5  -9   3       82.79      103.00      5.88 o 
   6  -9   3       20.75       27.30      2.76 o 
   7  -9   3       64.00       72.74      4.49 o 
  -7  -8   3       15.31       18.22      2.92 o 
  -6  -8   3      175.88      159.89      8.57 o 
  -5  -8   3       19.48       25.23      3.43 o 
  -4  -8   3       50.69       49.39      3.06 o 
  -3  -8   3      235.71      220.04      3.88 o 
  -2  -8   3      187.49      174.63      4.39 o 
  -1  -8   3        5.60        6.45      1.19 o 
   0  -8   3        0.02       -0.49      1.17 o 
   1  -8   3      192.91      197.81      5.77 o 
   2  -8   3       65.66       56.93      2.72 o 
   3  -8   3      107.79       98.08      2.53 o 
   4  -8   3      219.93      199.03      4.84 o 
   5  -8   3        7.69        1.43      1.79 o 
   6  -8   3       67.02       63.97      5.63 o 
   7  -8   3       19.20       20.47      3.24 o 
  -7  -7   3        5.50        8.60      3.06 o 
  -6  -7   3       46.92       46.75      5.95 o 
  -5  -7   3       34.73       34.50      3.92 o 
  -4  -7   3       36.67       31.69      2.19 o 
  -3  -7   3      344.17      358.70      5.90 o 
  -2  -7   3       69.26       61.47      2.57 o 
  -1  -7   3      288.68      300.61      5.37 o 
   0  -7   3        8.68        8.37      1.24 o 
   1  -7   3      463.59      502.44     10.97 o 
   2  -7   3       13.84       14.93      1.50 o 
   3  -7   3      239.76      229.77      4.93 o 
   4  -7   3      198.12      177.81      3.98 o 
   5  -7   3       82.71       94.34      3.94 o 
   6  -7   3      190.41      174.01      6.32 o 
   7  -7   3       13.06        9.38      2.90 o 
  -8  -6   3        4.49        1.98      2.65 o 
  -7  -6   3        3.06        5.59      2.72 o 
  -6  -6   3        3.91       -0.77      4.24 o 
  -5  -6   3        4.21        3.43      1.91 o 
  -4  -6   3       32.37       31.45      3.46 o 
  -3  -6   3        0.26        4.50      1.51 o 
  -2  -6   3        5.90        7.78      1.13 o 
  -1  -6   3       21.17       20.49      1.25 o 
   0  -6   3       44.07       49.62      2.07 o 
   1  -6   3       26.50       26.68      1.41 o 
   2  -6   3       60.49       55.01      1.88 o 
   3  -6   3      191.80      212.13      4.74 o 
   4  -6   3       89.98       83.81      3.20 o 
   5  -6   3      257.10      238.47      5.49 o 
   6  -6   3       26.33       20.08      2.27 o 
   7  -6   3       44.12       57.91      4.22 o 
   8  -6   3        0.95        4.52      1.86 o 
  -8  -5   3        8.41       17.29      4.24 o 
  -7  -5   3        8.54       10.55      3.50 o 
  -6  -5   3       19.01       13.94      2.32 o 
  -5  -5   3      263.11      255.46     10.08 o 
  -4  -5   3       48.07       55.47      2.94 o 
  -3  -5   3      318.68      360.42      5.26 o 
  -2  -5   3      217.75      214.92      2.60 o 
  -1  -5   3       39.79       44.27      1.42 o 
   0  -5   3        5.08        6.72      0.79 o 
   1  -5   3      448.40      437.68      6.42 o 
   2  -5   3      460.12      451.26      6.56 o 
   3  -5   3      385.42      378.95      6.44 o 
   4  -5   3        2.64        6.92      1.58 o 
   5  -5   3      227.25      216.44      6.45 o 
   6  -5   3       25.61       20.18      3.00 o 
   7  -5   3        0.90        7.04      2.60 o 
   8  -5   3        0.04       -1.44      2.21 o 
  -8  -4   3        7.26       11.46      3.71 o 
  -7  -4   3        2.86        3.70      3.25 o 
  -6  -4   3      147.57      154.37      6.58 o 
  -5  -4   3      101.43      101.06      3.04 o 
  -4  -4   3      319.16      328.44      6.45 o 
  -3  -4   3      264.00      264.09      4.78 o 
  -2  -4   3      269.86      293.34      3.02 o 
  -1  -4   3     1263.57     1266.30     11.64 o 
   0  -4   3      254.90      294.68      3.77 o 
   1  -4   3      311.93      319.47      6.17 o 
   2  -4   3     1013.31     1116.99     11.82 o 
   3  -4   3      751.52      751.63     13.35 o 
   4  -4   3      306.78      333.62      8.22 o 
   5  -4   3       55.78       42.65      2.23 o 
   6  -4   3       18.97       10.59      1.66 o 
   7  -4   3        9.03       25.83      4.83 o 
   8  -4   3        6.12        8.61      4.06 o 
  -8  -3   3        0.79        0.76      3.24 o 
  -7  -3   3        8.87        6.36      3.67 o 
  -6  -3   3       35.15       36.16      3.05 o 
  -5  -3   3        6.77        4.96      1.00 o 
  -4  -3   3      576.56      573.82      9.54 o 
  -3  -3   3      670.60      735.68      8.67 o 
  -2  -3   3     1513.11     1471.34     10.26 o 
  -1  -3   3       85.58       87.88      1.27 o 
   0  -3   3       46.39       56.61      1.28 o 
   1  -3   3      250.13      226.81      3.08 o 
   2  -3   3        5.95        8.27      0.62 o 
   3  -3   3     1552.41     1639.62     12.73 o 
   4  -3   3      561.97      588.17     13.34 o 
   5  -3   3       13.32       13.65      1.58 o 
   6  -3   3      129.16      127.56      7.61 o 
   7  -3   3        0.02       -2.42      2.75 o 
   8  -3   3        0.19       -1.07      2.72 o 
  -8  -2   3       39.19       46.20      5.97 o 
  -7  -2   3        7.87        4.77      2.63 o 
  -6  -2   3       17.06       19.18      1.77 o 
  -5  -2   3       19.04       17.58      1.83 o 
  -4  -2   3       88.62       88.51      3.60 o 
  -3  -2   3      168.16      163.03      3.08 o 
  -2  -2   3      700.22      757.27      6.45 o 
  -1  -2   3      709.68      675.28      4.75 o 
   0  -2   3       10.26       39.01      1.23 o 
   1  -2   3      650.14      638.06      6.11 o 
   2  -2   3      197.50      222.61      2.23 o 
   3  -2   3       49.28       50.54      1.72 o 
   4  -2   3      134.28      156.40      3.94 o 
   5  -2   3       53.79       44.00      2.25 o 
   6  -2   3       50.01       43.84      3.74 o 
   7  -2   3        3.81        5.30      2.38 o 
   8  -2   3       12.54       13.73      2.87 o 
  -8  -1   3        0.14        1.32      5.04 o 
  -7  -1   3       34.08       38.81      3.68 o 
  -6  -1   3      197.17      194.69      4.24 o 
  -5  -1   3      157.27      159.18      4.87 o 
  -4  -1   3      996.96      990.92     10.15 o 
  -3  -1   3     1527.39     1487.85     14.08 o 
  -2  -1   3      147.04      136.76      1.86 o 
  -1  -1   3     2547.70     2274.03     21.05 o 
   0  -1   3      242.19      246.82      2.18 o 
   1  -1   3     2150.80     1991.23     19.27 o 
   2  -1   3      123.62      117.78      2.45 o 
   3  -1   3      335.27      319.00      4.81 o 
   4  -1   3      413.52      449.32      6.67 o 
   5  -1   3      132.98      132.17      3.82 o 
   6  -1   3        3.39        3.04      2.38 o 
   7  -1   3       23.44       34.74      4.08 o 
   8  -1   3        4.58        7.48      2.20 o 
  -8   0   3       13.74       20.53      3.66 o 
  -7   0   3       77.20       81.51      5.05 o 
  -6   0   3      124.77      109.44      3.30 o 
  -5   0   3       10.41       12.34      1.91 o 
  -4   0   3       85.80       98.94      3.57 o 
  -3   0   3      188.59      199.82      2.79 o 
  -2   0   3     1787.70     1645.62     17.08 o 
  -1   0   3     3296.63     3055.68     24.39 o 
   0   0   3      336.66      366.27      4.49 o 
   1   0   3     7175.21     6967.60     35.87 o 
   2   0   3       30.77       21.00      0.91 o 
   3   0   3      166.06      179.34      2.81 o 
   4   0   3     1768.88     1932.74     29.90 o 
   5   0   3       17.25       17.40      1.75 o 
   6   0   3       64.98       57.72      3.37 o 
   7   0   3        0.97       -1.64      2.04 o 
   8   0   3        0.14        4.41      2.48 o 
  -8   1   3        0.21        0.12      1.20 o 
  -7   1   3       21.22       17.50      3.09 o 
  -6   1   3      157.63      161.81      4.66 o 
  -5   1   3       91.99       86.13      3.84 o 
  -4   1   3       43.19       36.07      2.06 o 
  -3   1   3       19.74       25.00      1.13 o 
  -2   1   3      451.88      455.15      3.64 o 
  -1   1   3      985.45      884.66      7.01 o 
   0   1   3      338.35      351.64      4.65 o 
   1   1   3     2805.42     2670.52     23.83 o 
   2   1   3     1145.06     1134.62     13.36 o 
   3   1   3        4.36        2.80      0.98 o 
   4   1   3        0.43       -0.09      0.86 o 
   5   1   3      159.23      151.49      3.90 o 
   6   1   3       17.50       13.35      3.01 o 
   7   1   3        0.21        4.97      2.57 o 
   8   1   3        1.62        8.50      3.59 o 
  -8   2   3        0.34        4.38      2.08 o 
  -7   2   3       44.36       40.81      3.13 o 
  -6   2   3       95.16       81.41      3.83 o 
  -5   2   3       37.47       37.99      2.78 o 
  -4   2   3      175.06      198.27      4.32 o 
  -3   2   3       15.87       15.73      1.05 o 
  -2   2   3     3419.25     3133.05     17.14 o 
  -1   2   3        5.61        5.48      0.36 o 
   0   2   3      155.99      163.26      2.10 o 
   1   2   3      105.92       81.30      2.78 o 
   2   2   3        0.26        1.88      0.33 o 
   3   2   3      115.70      117.49      3.75 o 
   4   2   3        0.06       -0.16      1.13 o 
   5   2   3        6.57        7.42      1.41 o 
   6   2   3      102.40       99.89      4.48 o 
   7   2   3       14.05       16.84      3.26 o 
   8   2   3        7.10        6.69      3.17 o 
  -8   3   3        0.80        2.75      2.01 o 
  -7   3   3       38.86       44.77      3.81 o 
  -6   3   3      397.19      364.99      7.00 o 
  -5   3   3        0.09       -0.04      1.05 o 
  -4   3   3      706.43      719.36     14.46 o 
  -3   3   3      271.51      284.75      4.96 o 
  -2   3   3      121.34       94.42      1.42 o 
  -1   3   3      543.52      580.07      3.02 o 
   0   3   3      338.39      408.01      5.46 o 
   1   3   3     1180.33     1158.22     10.67 o 
   2   3   3       94.42       77.58      1.65 o 
   3   3   3      578.19      644.76     10.08 o 
   4   3   3       57.72       51.93      3.03 o 
   5   3   3      105.19       95.95      3.35 o 
   6   3   3      120.98      123.60      4.95 o 
   7   3   3        2.79        6.90      5.34 o 
   8   3   3        6.02        1.67      2.62 o 
  -8   4   3        2.37        0.92      2.39 o 
  -7   4   3       10.88       11.11      2.44 o 
  -6   4   3       12.76       13.55      1.96 o 
  -5   4   3       20.49       22.69      1.87 o 
  -4   4   3       39.82       50.44      3.10 o 
  -3   4   3      808.98      852.43      7.47 o 
  -2   4   3      195.47      196.01      2.26 o 
  -1   4   3      607.74      535.70      6.26 o 
   0   4   3       61.56       65.30      1.39 o 
   1   4   3      483.59      441.22      3.63 o 
   2   4   3      109.42      127.01      2.49 o 
   3   4   3      405.98      406.41      7.39 o 
   4   4   3       17.12       16.35      1.84 o 
   5   4   3        3.50       -0.28      1.69 o 
   6   4   3       28.76       33.24      3.00 o 
   7   4   3        0.51        5.38      2.18 o 
   8   4   3        1.32        4.76      2.97 o 
  -8   5   3        1.25        0.55      1.37 o 
  -7   5   3       86.40       97.81      6.41 o 
  -6   5   3      108.27       96.85      4.17 o 
  -5   5   3        0.01        1.61      1.15 o 
  -4   5   3       68.71       73.69      3.70 o 
  -3   5   3      206.24      196.62      3.66 o 
  -2   5   3        5.42       17.19      1.11 o 
  -1   5   3        0.11        1.08      0.63 o 
   0   5   3      157.04      168.85      3.15 o 
   1   5   3       25.69       12.20      1.03 o 
   2   5   3      282.90      343.25      4.84 o 
   3   5   3       11.85       13.95      1.36 o 
   4   5   3       15.49       12.60      1.56 o 
   5   5   3       20.76       17.28      2.40 o 
   6   5   3        1.15       -2.00      2.60 o 
   7   5   3        7.41        5.76      4.57 o 
  -8   6   3       16.66       23.97      2.89 o 
  -7   6   3        2.71        7.06      2.54 o 
  -6   6   3       17.53       19.34      2.16 o 
  -5   6   3      221.26      218.73      4.66 o 
  -4   6   3       44.69       35.57      2.03 o 
  -3   6   3      267.16      280.93      5.22 o 
  -2   6   3     1311.25     1290.61     13.06 o 
  -1   6   3      196.96      193.21      2.94 o 
   0   6   3      288.32      354.29      5.22 o 
   1   6   3     1719.61     1725.97     15.29 o 
   2   6   3       82.78       67.88      2.30 o 
   3   6   3      490.45      547.84      8.83 o 
   4   6   3       83.96       80.03      3.07 o 
   5   6   3       23.42       13.86      2.52 o 
   6   6   3       12.49        8.53      2.80 o 
   7   6   3        4.12        8.78      4.33 o 
  -8   7   3        0.08       -1.45      1.45 o 
  -7   7   3       45.02       50.61      4.23 o 
  -6   7   3        0.04        2.33      1.94 o 
  -5   7   3       40.31       32.75      2.69 o 
  -4   7   3       81.82       80.74      2.83 o 
  -3   7   3       25.99       20.36      1.89 o 
  -2   7   3      656.94      669.27      7.13 o 
  -1   7   3       81.14       71.19      2.05 o 
   0   7   3        0.39       -0.18      0.89 o 
   1   7   3       61.98       62.91      2.10 o 
   2   7   3      113.15      106.28      3.47 o 
   3   7   3        0.72        1.08      0.60 o 
   4   7   3       29.65       34.28      2.01 o 
   5   7   3        3.71        4.73      1.96 o 
   6   7   3        0.43        2.05      2.12 o 
   7   7   3       32.30       44.11      6.07 o 
  -7   8   3       93.48      105.96     10.32 o 
  -6   8   3       12.47       18.48      2.84 o 
  -5   8   3       85.73       71.24      4.05 o 
  -4   8   3       36.63       34.08      2.03 o 
  -3   8   3       48.00       42.92      1.84 o 
  -2   8   3        0.72        1.59      1.13 o 
  -1   8   3       45.25       49.49      2.20 o 
   0   8   3      213.24      254.77      5.81 o 
   1   8   3        0.01        0.06      1.02 o 
   2   8   3      142.18      142.79      2.82 o 
   3   8   3       33.92       29.79      1.50 o 
   4   8   3      114.54      100.45      5.06 o 
   5   8   3        1.52        4.29      2.81 o 
   6   8   3       11.31       10.61      2.83 o 
   7   8   3        5.82        8.78      2.95 o 
  -7   9   3       16.01       25.14      3.28 o 
  -6   9   3        0.05       -0.14      2.06 o 
  -5   9   3        0.57        2.38      1.97 o 
  -4   9   3       23.05       19.66      2.70 o 
  -3   9   3      216.16      198.01      3.72 o 
  -2   9   3        1.72        3.30      0.96 o 
  -1   9   3        0.25       -0.91      0.91 o 
   0   9   3        8.51       12.99      1.07 o 
   1   9   3        9.35        6.07      0.92 o 
   2   9   3      126.04      111.94      2.83 o 
   3   9   3       71.81       66.77      3.65 o 
   4   9   3       16.40       14.48      2.05 o 
   5   9   3        0.30        0.89      1.25 o 
   6   9   3       27.89       31.61      3.18 o 
  -7  10   3       32.67       39.06      3.28 o 
  -6  10   3       11.88       13.79      2.26 o 
  -5  10   3        1.67        1.18      2.45 o 
  -4  10   3        1.01        2.48      1.32 o 
  -3  10   3      226.54      212.74      5.23 o 
  -2  10   3       60.68       71.81      2.58 o 
  -1  10   3      137.51      130.46      2.86 o 
   0  10   3        1.38        1.79      0.81 o 
   1  10   3       51.28       56.15      2.09 o 
   2  10   3       64.01       57.99      2.98 o 
   3  10   3        0.16       -0.62      1.10 o 
   4  10   3        1.18       -1.98      1.98 o 
   5  10   3       18.25       15.22      2.25 o 
   6  10   3        0.06       -0.51      1.43 o 
  -6  11   3        7.05       13.42      1.84 o 
  -5  11   3       15.99       20.02      2.57 o 
  -4  11   3      122.22      122.10      4.33 o 
  -3  11   3      151.91      161.24      8.28 o 
  -2  11   3      289.49      284.40      8.21 o 
  -1  11   3      273.85      251.85      6.41 o 
   0  11   3       79.56       75.05      3.70 o 
   1  11   3      301.19      277.02      6.78 o 
   2  11   3       44.67       40.90      3.00 o 
   3  11   3       10.54        7.33      2.61 o 
   4  11   3        0.09       -2.44      2.44 o 
   5  11   3       14.99       12.63      2.25 o 
  -5  12   3        0.37        1.06      1.13 o 
  -4  12   3        0.05        1.61      1.33 o 
  -3  12   3      250.51      254.89      7.59 o 
  -2  12   3      139.80      129.75      7.86 o 
  -1  12   3      236.47      222.15      5.18 o 
   0  12   3      442.77      475.83     12.40 o 
   1  12   3       40.69       33.34      4.32 o 
   2  12   3      256.31      246.69      8.67 o 
   3  12   3        4.53        1.35      2.08 o 
   4  12   3        0.70       -1.46      1.97 o 
  -5  13   3       15.76       18.80      2.60 o 
  -4  13   3        1.11        6.39      3.11 o 
  -3  13   3        3.61        2.23      1.98 o 
  -2  13   3       22.22       21.23      3.27 o 
  -1  13   3        0.89        4.37      2.18 o 
   0  13   3       59.27       56.35      4.41 o 
   1  13   3       24.20       27.81      3.20 o 
   2  13   3       50.26       53.23      3.93 o 
   3  13   3       19.71       27.29      2.58 o 
   4  13   3        5.42        5.23      1.47 o 
  -4  14   3       52.96       46.64      6.25 o 
  -3  14   3       30.89       30.73      2.40 o 
  -2  14   3        1.32       -0.03      2.08 o 
  -1  14   3       47.33       45.53      3.78 o 
   0  14   3      106.72      122.21      4.61 o 
   1  14   3       19.06       21.75      2.21 o 
   2  14   3       24.55       24.71      2.40 o 
   3  14   3        6.58        6.94      1.64 o 
  -2  15   3        4.12        4.72      2.58 o 
  -1  15   3       42.62       40.30      3.19 o 
   0  15   3       13.32       13.48      1.75 o 
   1  15   3        2.54        1.53      0.77 o 
  -2 -15   4        3.45       -1.04      2.18 o 
  -1 -15   4        4.47        3.95      1.25 o 
   0 -15   4       11.50       11.17      1.83 o 
   1 -15   4        1.76        1.24      1.74 o 
   2 -15   4        3.39        4.20      1.02 o 
  -3 -14   4        2.11        8.03      2.01 o 
  -2 -14   4        5.10        2.69      2.30 o 
  -1 -14   4        1.86        1.38      1.72 o 
   0 -14   4       17.57       18.90      2.56 o 
   1 -14   4        0.16        0.84      1.64 o 
   2 -14   4       32.41       30.36      2.92 o 
   3 -14   4       43.43       39.09      2.85 o 
   4 -14   4        0.02       -0.25      4.23 o 
  -4 -13   4       70.12       65.62      3.52 o 
  -3 -13   4        8.07       12.39      2.20 o 
  -2 -13   4       31.09       34.04      3.59 o 
  -1 -13   4        7.38        4.51      2.01 o 
   0 -13   4       25.50       31.30      3.25 o 
   1 -13   4        2.26        2.51      2.23 o 
   2 -13   4       46.41       39.11      3.42 o 
   3 -13   4        0.19        1.01      1.35 o 
   4 -13   4      116.07      134.10      5.37 o 
   5 -13   4        6.76        8.43      1.46 o 
  -5 -12   4       22.48       25.12      2.64 o 
  -4 -12   4        2.24        2.73      1.46 o 
  -3 -12   4       16.46       13.52      2.09 o 
  -2 -12   4       64.78       67.09      4.13 o 
  -1 -12   4       13.76       10.20      1.59 o 
   0 -12   4      706.05      786.28     12.87 o 
   1 -12   4      204.32      178.91      5.22 o 
   2 -12   4       34.16       30.80      2.48 o 
   3 -12   4       23.36       20.81      2.15 o 
   4 -12   4       12.90       12.14      2.04 o 
   5 -12   4      154.38      168.23      7.24 o 
  -6 -11   4        0.07        0.49      1.16 o 
  -5 -11   4        1.74       -0.93      3.02 o 
  -4 -11   4       84.22       63.18      8.15 o 
  -3 -11   4       30.06       30.00      3.01 o 
  -2 -11   4      311.22      291.63      6.30 o 
  -1 -11   4       45.54       48.63      2.88 o 
   0 -11   4      227.60      254.81      6.13 o 
   1 -11   4      445.60      439.78      7.91 o 
   2 -11   4        0.05        2.20      1.23 o 
   3 -11   4       10.33        6.98      1.42 o 
   4 -11   4       57.16       55.68      3.42 o 
   5 -11   4       21.66       16.98      2.36 o 
   6 -11   4        0.03       -1.47      1.47 o 
  -6 -10   4        5.28        3.54      1.88 o 
  -5 -10   4        0.12        2.39      3.31 o 
  -4 -10   4        5.23       14.91      5.59 o 
  -3 -10   4      472.50      458.95      8.58 o 
  -2 -10   4      330.31      304.39      5.88 o 
  -1 -10   4       76.92       64.39      2.77 o 
   0 -10   4      116.17      118.81      3.47 o 
   1 -10   4       86.94       71.85      2.52 o 
   2 -10   4       83.89       75.42      2.42 o 
   3 -10   4      674.32      649.00      9.02 o 
   4 -10   4       37.67       39.72      2.91 o 
   5 -10   4       37.07       40.49      3.33 o 
   6 -10   4        2.21        0.07      2.18 o 
  -7  -9   4        7.78       13.19      2.31 o 
  -6  -9   4        1.16        2.86      2.19 o 
  -5  -9   4       12.33       12.71      3.83 o 
  -4  -9   4      206.01      193.34      6.47 o 
  -3  -9   4      187.40      190.47      4.40 o 
  -2  -9   4      253.22      235.08      5.37 o 
  -1  -9   4       36.37       40.95      2.23 o 
   0  -9   4      190.21      205.10      4.00 o 
   1  -9   4       40.59       40.43      2.04 o 
   2  -9   4       60.22       50.82      1.97 o 
   3  -9   4      787.75      745.02     11.24 o 
   4  -9   4      319.32      303.00      7.30 o 
   5  -9   4       22.83       22.69      2.81 o 
   6  -9   4       11.68        8.38      2.87 o 
   7  -9   4        0.30        1.74      1.92 o 
  -7  -8   4        3.95        2.30      1.47 o 
  -6  -8   4        1.03       -1.10      2.14 o 
  -5  -8   4      240.10      228.24      9.04 o 
  -4  -8   4       14.68        9.71      2.54 o 
  -3  -8   4      221.03      202.54      3.84 o 
  -2  -8   4       16.56       14.61      1.69 o 
  -1  -8   4      173.84      165.90      4.39 o 
   0  -8   4       33.80       37.06      2.02 o 
   1  -8   4      166.25      150.49      3.84 o 
   2  -8   4       84.25       84.26      3.10 o 
   3  -8   4      335.36      320.69      5.12 o 
   4  -8   4       23.56       23.75      2.00 o 
   5  -8   4       99.91       84.37      4.47 o 
   6  -8   4       13.63       12.32      3.03 o 
   7  -8   4       75.34       74.76      5.21 o 
  -7  -7   4        0.71       16.01      8.60 o 
  -6  -7   4        3.81        5.09      3.70 o 
  -5  -7   4        1.09        2.68      2.68 o 
  -4  -7   4       53.38       48.80      2.62 o 
  -3  -7   4       67.42       69.93      2.78 o 
  -2  -7   4      643.26      648.25      9.77 o 
  -1  -7   4       46.88       37.92      1.99 o 
   0  -7   4        2.20        5.74      1.19 o 
   1  -7   4      562.82      534.15     11.93 o 
   2  -7   4      319.89      324.01      6.75 o 
   3  -7   4       36.38       37.82      2.23 o 
   4  -7   4        0.21        0.02      1.15 o 
   5  -7   4      171.01      173.63      5.11 o 
   6  -7   4       29.04       34.23      3.35 o 
   7  -7   4        0.68        1.66      2.32 o 
  -8  -6   4        4.96        6.18      2.75 o 
  -7  -6   4        2.50        3.77      3.00 o 
  -6  -6   4        0.90       -2.66      5.02 o 
  -5  -6   4       61.36       54.41      4.46 o 
  -4  -6   4       79.46       77.91      3.11 o 
  -3  -6   4      126.97      114.53      3.25 o 
  -2  -6   4       29.18       36.46      1.72 o 
  -1  -6   4       12.13        7.82      0.98 o 
   0  -6   4      475.92      564.73      6.03 o 
   1  -6   4        0.28        1.88      0.86 o 
   2  -6   4       37.56       42.78      1.98 o 
   3  -6   4      255.22      230.84      5.43 o 
   4  -6   4        1.86        5.42      2.35 o 
   5  -6   4      108.52       84.73      3.42 o 
   6  -6   4        1.61        3.39      1.98 o 
   7  -6   4        8.63        2.61      1.95 o 
   8  -6   4        0.60        0.25      1.22 o 
  -8  -5   4        0.77       -2.87      3.23 o 
  -7  -5   4       45.55       48.08      7.62 o 
  -6  -5   4       16.40       21.41      3.37 o 
  -5  -5   4      127.25      113.37      3.88 o 
  -4  -5   4        4.14        2.42      1.40 o 
  -3  -5   4        3.97        6.92      1.52 o 
  -2  -5   4      407.56      422.81      4.50 o 
  -1  -5   4      235.71      204.79      2.63 o 
   0  -5   4      162.41      148.99      2.28 o 
   1  -5   4       13.81       19.14      1.43 o 
   2  -5   4        1.28        1.24      0.79 o 
   3  -5   4       47.87       41.79      2.10 o 
   4  -5   4      307.35      294.32      7.34 o 
   5  -5   4        2.87        1.53      1.21 o 
   6  -5   4       32.37       34.19      2.86 o 
   7  -5   4       27.37       51.74      4.48 o 
   8  -5   4        0.17        1.45      1.94 o 
  -8  -4   4        0.50        1.77      2.85 o 
  -7  -4   4        2.76       -1.56      3.02 o 
  -6  -4   4        0.08       -1.93      2.07 o 
  -5  -4   4        2.33        4.49      1.05 o 
  -4  -4   4      350.26      351.43      8.92 o 
  -3  -4   4       52.70       56.40      1.83 o 
  -2  -4   4     1175.58     1290.83     11.77 o 
  -1  -4   4      893.84      843.33      7.22 o 
   0  -4   4     4774.67     5993.32     38.84 o 
   1  -4   4     3435.06     3453.66     23.13 o 
   2  -4   4      676.97      683.58      8.96 o 
   3  -4   4       73.23       92.95      2.77 o 
   4  -4   4       84.98       77.18      3.11 o 
   5  -4   4       93.00       92.41      3.96 o 
   6  -4   4        8.28       14.52      2.24 o 
   7  -4   4        0.26        2.49      3.85 o 
   8  -4   4        4.40        7.66      2.12 o 
  -8  -3   4        3.88       -0.38      2.70 o 
  -7  -3   4       53.04       62.17     11.20 o 
  -6  -3   4        0.56        1.46      1.63 o 
  -5  -3   4       32.84       33.70      2.02 o 
  -4  -3   4      165.36      170.70      4.51 o 
  -3  -3   4     1095.74     1038.30     13.56 o 
  -2  -3   4     1059.22     1122.09     10.82 o 
  -1  -3   4      992.50     1005.08      6.33 o 
   0  -3   4        0.38        2.84      0.46 o 
   1  -3   4     4492.06     4546.28     21.89 o 
   2  -3   4       62.80       82.52      1.45 o 
   3  -3   4      759.71      750.62     14.53 o 
   4  -3   4      292.15      305.05      5.83 o 
   5  -3   4       14.40       14.52      1.52 o 
   6  -3   4       20.63       17.20      2.79 o 
   7  -3   4        3.76       25.37      5.51 o 
   8  -3   4        0.08        1.32      2.23 o 
  -8  -2   4       39.66       33.30      5.51 o 
  -7  -2   4       24.94       25.02      3.81 o 
  -6  -2   4       40.60       30.10      2.63 o 
  -5  -2   4        0.03        0.06      0.95 o 
  -4  -2   4       69.64       65.73      2.95 o 
  -3  -2   4        3.08        3.09      0.85 o 
  -2  -2   4      251.27      237.12      2.75 o 
  -1  -2   4     1437.67     1320.97     15.29 o 
   0  -2   4      468.82      500.02      3.74 o 
   1  -2   4      605.02      574.89      5.95 o 
   2  -2   4      519.90      518.27      7.86 o 
   3  -2   4       15.09       12.54      1.21 o 
   4  -2   4      162.41      171.25      4.85 o 
   5  -2   4       72.78       68.13      3.13 o 
   6  -2   4       48.03       40.90      4.05 o 
   7  -2   4        3.57        3.22      2.63 o 
   8  -2   4        0.03       -1.66      1.66 o 
  -8  -1   4        0.34        3.57      4.61 o 
  -7  -1   4       40.68       46.79      4.29 o 
  -6  -1   4      582.80      567.38     14.85 o 
  -5  -1   4        8.31        8.77      1.35 o 
  -4  -1   4     2083.24     2132.83     15.02 o 
  -3  -1   4      107.07       99.22      2.03 o 
  -2  -1   4     2027.22     1862.50     15.77 o 
  -1  -1   4     4116.32     3768.34     27.27 o 
   0  -1   4     3083.54     3357.39     16.19 o 
   1  -1   4        6.28        8.89      1.01 o 
   2  -1   4     1455.81     1418.51     13.16 o 
   3  -1   4      528.95      530.95      5.59 o 
   4  -1   4       59.33       59.81      2.75 o 
   5  -1   4       27.90       30.84      2.34 o 
   6  -1   4       22.81       18.11      3.18 o 
   7  -1   4        0.06       10.80      2.41 o 
   8  -1   4        0.31        0.40      2.62 o 
  -8   0   4        1.64        0.54      2.55 o 
  -7   0   4       39.74       48.81      5.83 o 
  -6   0   4      252.27      247.12      5.30 o 
  -5   0   4       41.72       32.48      2.41 o 
  -4   0   4     2050.66     2070.30     19.83 o 
  -3   0   4      104.16       83.46      1.86 o 
  -2   0   4      598.59      604.81      5.94 o 
  -1   0   4        0.85        3.40      0.47 o 
   0   0   4       49.07       51.97      1.78 o 
   1   0   4       40.28       39.09      0.81 o 
   2   0   4      472.43      479.34      5.54 o 
   3   0   4     1969.66     2114.62     28.70 o 
   4   0   4      872.66      907.96     20.65 o 
   5   0   4        4.75        4.17      2.10 o 
   6   0   4       27.08       22.00      2.78 o 
   7   0   4        0.06        4.01      2.30 o 
   8   0   4       15.38       22.94      5.39 o 
  -8   1   4       50.64       59.31      5.31 o 
  -7   1   4        0.00        3.90      2.65 o 
  -6   1   4      112.53       94.65      3.22 o 
  -5   1   4      176.17      167.07      4.42 o 
  -4   1   4      372.91      360.83      5.14 o 
  -3   1   4        7.55       10.51      1.01 o 
  -2   1   4     3687.54     3491.50     18.91 o 
  -1   1   4     2429.46     2208.29     16.24 o 
   0   1   4      167.60      196.48      2.29 o 
   1   1   4     9245.24     8951.51     22.65 o 
   2   1   4        3.41        3.00      0.55 o 
   3   1   4     1586.15     1693.28     35.10 o 
   4   1   4      749.80      757.13      9.77 o 
   5   1   4      586.39      566.96      8.97 o 
   6   1   4      112.90      116.61      5.06 o 
   7   1   4       23.44       23.62      3.61 o 
   8   1   4        1.63        4.64      4.17 o 
  -8   2   4        2.93        3.28      2.60 o 
  -7   2   4      165.55      171.73      8.48 o 
  -6   2   4        3.98        2.19      1.49 o 
  -5   2   4       77.80       71.98      2.84 o 
  -4   2   4      227.96      217.58      4.50 o 
  -3   2   4     1846.38     1888.23     11.89 o 
  -2   2   4      610.20      565.80      5.66 o 
  -1   2   4      134.05      155.31      1.49 o 
   0   2   4      388.20      440.02      5.65 o 
   1   2   4     4510.23     4453.53     26.27 o 
   2   2   4      415.27      422.32      4.10 o 
   3   2   4     1390.27     1461.66     17.40 o 
   4   2   4       43.06       44.86      2.20 o 
   5   2   4      146.96      142.79      3.92 o 
   6   2   4      119.71      110.92      5.12 o 
   7   2   4       24.59       22.13      4.03 o 
   8   2   4       14.90       15.00      3.57 o 
  -8   3   4        3.56        1.70      1.90 o 
  -7   3   4       32.00       31.91      3.54 o 
  -6   3   4       55.02       50.21      3.01 o 
  -5   3   4     1185.46     1127.02     13.94 o 
  -4   3   4       24.17       26.82      1.92 o 
  -3   3   4      135.83      130.52      4.02 o 
  -2   3   4     1116.47     1059.87      6.13 o 
  -1   3   4      100.44      117.46      1.80 o 
   0   3   4      398.35      387.51      4.35 o 
   1   3   4      325.58      326.31      4.49 o 
   2   3   4       16.60       24.14      1.51 o 
   3   3   4      859.63      837.00     13.99 o 
   4   3   4      476.50      474.83      7.01 o 
   5   3   4      317.56      291.04      5.57 o 
   6   3   4       32.89       31.19      2.60 o 
   7   3   4        8.71       12.20      3.82 o 
   8   3   4        0.96        1.53      2.27 o 
  -8   4   4       17.18       18.49      2.40 o 
  -7   4   4       54.27       69.96      5.13 o 
  -6   4   4        5.05        3.43      1.34 o 
  -5   4   4       50.89       45.28      2.08 o 
  -4   4   4      248.34      237.86      5.41 o 
  -3   4   4       18.49       26.85      1.50 o 
  -2   4   4      246.33      245.78      2.68 o 
  -1   4   4      452.21      479.11      3.14 o 
   0   4   4       28.59       21.32      0.87 o 
   1   4   4      174.44      160.03      2.25 o 
   2   4   4       45.36       56.04      1.80 o 
   3   4   4       49.00       51.73      2.43 o 
   4   4   4       86.24       86.48      3.17 o 
   5   4   4       19.73       19.81      1.89 o 
   6   4   4       48.92       48.37      3.22 o 
   7   4   4        8.35       10.22      5.34 o 
   8   4   4       14.30       12.43      3.12 o 
  -8   5   4        0.52       -0.85      2.61 o 
  -7   5   4        0.11        3.41      2.13 o 
  -6   5   4       56.94       58.59      3.30 o 
  -5   5   4       79.40       71.06      2.51 o 
  -4   5   4      630.63      651.80     10.06 o 
  -3   5   4      488.06      527.73      9.83 o 
  -2   5   4      168.52      187.81      2.95 o 
  -1   5   4      917.06      943.70      8.11 o 
   0   5   4     1103.61     1304.62     12.74 o 
   1   5   4      213.50      216.81      3.46 o 
   2   5   4        5.57        6.52      1.03 o 
   3   5   4       26.87       28.84      2.06 o 
   4   5   4        3.58        2.70      1.06 o 
   5   5   4      240.87      227.70      6.55 o 
   6   5   4        0.01        0.31      2.59 o 
   7   5   4       10.97       11.85      4.62 o 
  -8   6   4        6.86        6.23      1.57 o 
  -7   6   4        8.83       21.50      4.38 o 
  -6   6   4       20.51       24.88      2.31 o 
  -5   6   4      360.41      331.85      5.74 o 
  -4   6   4      347.40      333.64      6.11 o 
  -3   6   4      188.07      190.90      6.29 o 
  -2   6   4       20.88       25.66      1.46 o 
  -1   6   4      294.46      315.35      5.04 o 
   0   6   4      135.90      183.44      2.98 o 
   1   6   4      121.31      111.44      2.52 o 
   2   6   4      138.31      156.85      3.35 o 
   3   6   4      236.99      231.51      4.47 o 
   4   6   4        2.52        2.85      1.16 o 
   5   6   4       19.36       13.14      2.32 o 
   6   6   4        0.02        3.86      2.39 o 
   7   6   4        2.97        7.06      4.25 o 
  -8   7   4        0.39        1.33      1.81 o 
  -7   7   4       37.96       45.82      4.14 o 
  -6   7   4        4.67        5.18      1.82 o 
  -5   7   4      243.23      215.84      5.99 o 
  -4   7   4      327.37      298.05      5.36 o 
  -3   7   4       97.13       82.21      2.87 o 
  -2   7   4      132.87      133.98      3.24 o 
  -1   7   4        0.95        1.57      0.64 o 
   0   7   4       29.40       35.38      1.88 o 
   1   7   4      684.03      704.06      6.51 o 
   2   7   4       40.59       49.69      2.25 o 
   3   7   4       77.33       64.26      2.17 o 
   4   7   4       49.97       51.46      3.96 o 
   5   7   4        7.65        8.49      1.93 o 
   6   7   4        3.46        1.99      2.24 o 
   7   7   4        4.26        5.11      3.00 o 
  -7   8   4       81.98      108.91     14.29 o 
  -6   8   4       55.22       61.19      4.14 o 
  -5   8   4       35.28       32.74      2.93 o 
  -4   8   4        3.45        1.87      1.22 o 
  -3   8   4        1.26        0.74      1.19 o 
  -2   8   4        1.59        3.77      1.00 o 
  -1   8   4       22.52       33.79      1.96 o 
   0   8   4       51.63       71.96      2.55 o 
   1   8   4        0.00        1.81      1.00 o 
   2   8   4       34.68       33.98      1.85 o 
   3   8   4        1.47        0.57      0.92 o 
   4   8   4        8.27        6.21      2.32 o 
   5   8   4       29.50       25.18      3.83 o 
   6   8   4       28.43       30.86      3.37 o 
  -7   9   4        1.00        2.19      1.85 o 
  -6   9   4       98.60      104.10      5.52 o 
  -5   9   4        9.09        6.85      1.89 o 
  -4   9   4      129.87      119.12      4.51 o 
  -3   9   4       36.14       33.85      1.81 o 
  -2   9   4        3.98        3.13      1.16 o 
  -1   9   4       65.06       65.58      2.19 o 
   0   9   4        8.83       10.82      1.11 o 
   1   9   4      135.70      112.25      2.90 o 
   2   9   4        6.57        7.02      0.95 o 
   3   9   4       21.72       21.39      2.65 o 
   4   9   4        8.26        4.23      2.59 o 
   5   9   4        6.45        7.06      1.98 o 
   6   9   4       19.80       21.99      2.69 o 
  -6  10   4        2.79        5.33      1.85 o 
  -5  10   4       31.65       22.14      2.69 o 
  -4  10   4       54.53       52.99      3.16 o 
  -3  10   4      154.59      149.38      6.24 o 
  -2  10   4       19.68       20.74      1.66 o 
  -1  10   4      351.85      340.71      5.11 o 
   0  10   4      122.04      121.71      2.98 o 
   1  10   4        7.55        6.14      1.57 o 
   2  10   4       27.99       27.37      2.03 o 
   3  10   4       12.03        7.10      1.81 o 
   4  10   4        5.91        7.84      2.04 o 
   5  10   4       10.87        8.30      1.84 o 
   6  10   4        0.20        1.07      1.48 o 
  -6  11   4        1.69        0.58      1.74 o 
  -5  11   4       20.49       16.03      3.74 o 
  -4  11   4       72.79       66.19      3.54 o 
  -3  11   4      161.83      166.54      6.56 o 
  -2  11   4      371.90      367.99      7.03 o 
  -1  11   4        8.49       11.18      1.58 o 
   0  11   4       72.22       81.72      3.61 o 
   1  11   4      131.51      125.33      4.31 o 
   2  11   4       24.31       23.62      3.69 o 
   3  11   4        7.12        8.62      1.87 o 
   4  11   4       43.36       37.85      3.67 o 
   5  11   4       11.85       11.42      2.08 o 
  -5  12   4       61.11       74.48      3.40 o 
  -4  12   4        2.82        3.66      1.87 o 
  -3  12   4      254.13      258.31     10.80 o 
  -2  12   4       43.34       41.82      4.05 o 
  -1  12   4       16.10       12.80      2.40 o 
   0  12   4        3.57        3.46      2.47 o 
   1  12   4       89.07       89.67      5.47 o 
   2  12   4      163.49      155.24      6.74 o 
   3  12   4        2.18        2.02      1.87 o 
   4  12   4       29.45       34.41      2.94 o 
  -5  13   4        5.06        4.46      2.36 o 
  -4  13   4        5.08        4.67      1.30 o 
  -3  13   4       26.53       22.65      2.38 o 
  -2  13   4       88.70       86.58      5.40 o 
  -1  13   4      219.31      201.56      6.30 o 
   0  13   4       22.73       17.00      2.87 o 
   1  13   4      155.22      138.45      6.16 o 
   2  13   4        4.94        2.59      1.84 o 
   3  13   4        0.00       -1.92      1.92 o 
  -3  14   4       26.23       28.73      1.92 o 
  -2  14   4       43.67       42.48      7.34 o 
  -1  14   4       86.09       70.91      4.48 o 
   0  14   4       56.46       61.49      3.37 o 
   1  14   4       51.58       46.64      3.13 o 
   2  14   4       10.01        7.39      1.79 o 
  -2  15   4        0.03       -1.64      1.87 o 
  -1  15   4       33.82       41.16      3.01 o 
   0  15   4        0.62       -0.95      1.65 o 
  -2 -15   5        0.02        3.56      1.92 o 
  -1 -15   5        0.15        0.32      1.63 o 
   0 -15   5       11.50       14.19      1.81 o 
   1 -15   5        0.36        0.80      1.02 o 
   2 -15   5        7.78        5.69      1.63 o 
  -3 -14   5        1.82        0.96      3.60 o 
  -2 -14   5       64.85       65.04      3.90 o 
  -1 -14   5       28.98       32.86      2.72 o 
   0 -14   5        0.82        3.70      1.70 o 
   1 -14   5       16.85       21.17      2.59 o 
   2 -14   5       59.83       62.37      4.10 o 
   3 -14   5       33.00       40.14      2.52 o 
   4 -14   5        6.30        9.23      3.30 o 
  -4 -13   5       44.83       54.69      5.23 o 
  -3 -13   5       47.91       43.73      2.93 o 
  -2 -13   5        0.40        2.25      2.41 o 
  -1 -13   5       66.61       68.83      4.25 o 
   0 -13   5        3.00        1.82      2.44 o 
   1 -13   5        1.21        0.95      1.85 o 
   2 -13   5        2.17        1.66      2.09 o 
   3 -13   5       12.17       12.39      1.67 o 
   4 -13   5        0.96        1.44      1.56 o 
  -5 -12   5        7.85        6.41      1.82 o 
  -4 -12   5        7.65        8.32      2.37 o 
  -3 -12   5        3.47        1.55      1.38 o 
  -2 -12   5        0.06        0.24      1.59 o 
  -1 -12   5      189.84      184.43      6.31 o 
   0 -12   5       19.44       20.12      2.40 o 
   1 -12   5        6.55        8.05      1.77 o 
   2 -12   5        3.48        2.90      1.67 o 
   3 -12   5        0.03        0.63      1.47 o 
   4 -12   5        3.04        3.99      1.75 o 
   5 -12   5        4.99        6.25      1.78 o 
  -6 -11   5        3.12        3.46      1.31 o 
  -5 -11   5       19.57       16.18      4.41 o 
  -4 -11   5       26.51       30.42      3.73 o 
  -3 -11   5        0.03        1.43      1.53 o 
  -2 -11   5      153.97      147.64      4.34 o 
  -1 -11   5     1405.77     1346.64     17.10 o 
   0 -11   5       32.77       30.88      2.76 o 
   1 -11   5     1669.50     1624.53     15.55 o 
   2 -11   5      136.90      135.29      4.15 o 
   3 -11   5        0.45       -1.01      1.01 o 
   4 -11   5        2.08        3.20      2.00 o 
   5 -11   5        0.13       -0.76      1.64 o 
   6 -11   5       32.94       38.93      2.62 o 
  -6 -10   5        2.08        0.07      1.48 o 
  -5 -10   5       25.29       20.99      4.04 o 
  -4 -10   5       43.59       42.69      4.03 o 
  -3 -10   5      449.68      454.56      8.55 o 
  -2 -10   5        9.97        6.10      1.68 o 
  -1 -10   5      998.40      986.22     11.59 o 
   0 -10   5        8.93        9.29      1.29 o 
   1 -10   5      694.03      657.96      8.41 o 
   2 -10   5        6.72        4.24      1.17 o 
   3 -10   5      212.06      214.41      4.83 o 
   4 -10   5        3.19        2.43      2.78 o 
   5 -10   5       64.00       67.31      3.92 o 
   6 -10   5        4.89        1.40      1.96 o 
  -7  -9   5        1.86       12.90      4.01 o 
  -6  -9   5       17.37       12.01      2.71 o 
  -5  -9   5       12.52       18.98      3.78 o 
  -4  -9   5       41.41       36.68      3.38 o 
  -3  -9   5      182.50      171.59      4.28 o 
  -2  -9   5       62.01       55.05      2.51 o 
  -1  -9   5      991.96     1018.07      9.76 o 
   0  -9   5        0.13        0.43      1.08 o 
   1  -9   5      490.93      477.33      6.32 o 
   2  -9   5      125.44      108.29      2.77 o 
   3  -9   5     1045.93      976.91     17.64 o 
   4  -9   5       56.24       54.93      2.89 o 
   5  -9   5       19.98       18.07      3.16 o 
   6  -9   5        1.52        2.41      2.01 o 
   7  -9   5        0.23       -1.71      1.71 o 
  -7  -8   5        3.15        6.85      2.16 o 
  -6  -8   5       21.43       20.11      2.88 o 
  -5  -8   5        7.42        5.31      2.14 o 
  -4  -8   5        6.39        6.81      2.06 o 
  -3  -8   5      297.12      281.70      5.19 o 
  -2  -8   5      193.16      197.29      4.80 o 
  -1  -8   5      221.37      228.41      5.08 o 
   0  -8   5       13.26       14.28      1.54 o 
   1  -8   5      127.33      112.83      3.37 o 
   2  -8   5      429.42      430.37      8.28 o 
   3  -8   5       14.54       12.45      1.46 o 
   4  -8   5       87.94       84.40      3.58 o 
   5  -8   5       61.49       65.25      3.48 o 
   6  -8   5       84.71       82.28      5.27 o 
   7  -8   5        1.11        7.07      2.38 o 
  -7  -7   5        0.60       -0.28      1.90 o 
  -6  -7   5       21.67       19.75      4.97 o 
  -5  -7   5        4.04        2.19      2.05 o 
  -4  -7   5       81.45       79.56      3.46 o 
  -3  -7   5      150.34      152.25      3.89 o 
  -2  -7   5        4.09        1.05      1.09 o 
  -1  -7   5     1142.44     1163.34     11.80 o 
   0  -7   5      144.14      170.08      3.00 o 
   1  -7   5      407.73      452.03     11.26 o 
   2  -7   5        5.85        7.27      1.33 o 
   3  -7   5        6.32        2.84      1.06 o 
   4  -7   5        5.27        7.99      1.20 o 
   5  -7   5       21.42       18.47      2.23 o 
   6  -7   5       31.37       27.67      3.41 o 
   7  -7   5        5.14        7.17      3.63 o 
  -8  -6   5       20.21       29.28      4.05 o 
  -7  -6   5        5.17        5.38      2.66 o 
  -6  -6   5       16.78       12.17      2.98 o 
  -5  -6   5       13.27       14.44      2.44 o 
  -4  -6   5       43.19       46.21      3.25 o 
  -3  -6   5      109.68      106.20      3.20 o 
  -2  -6   5        2.65       -0.03      0.74 o 
  -1  -6   5      692.63      672.83      5.76 o 
   0  -6   5       66.67       73.05      1.94 o 
   1  -6   5      911.49      870.89      9.15 o 
   2  -6   5        9.08       19.54      1.40 o 
   3  -6   5      118.98      100.39      3.77 o 
   4  -6   5       19.45       19.21      1.70 o 
   5  -6   5        9.03        8.84      1.69 o 
   6  -6   5      186.73      191.95      6.67 o 
   7  -6   5        3.88        4.64      2.08 o 
  -8  -5   5        0.07        3.71      3.08 o 
  -7  -5   5        1.05        0.80      5.46 o 
  -6  -5   5        1.01       -1.77      1.77 o 
  -5  -5   5       10.74        9.86      1.49 o 
  -4  -5   5      283.81      299.55      7.15 o 
  -3  -5   5       11.52        8.01      0.89 o 
  -2  -5   5       87.66       83.33      2.00 o 
  -1  -5   5     1321.10     1425.59     13.68 o 
   0  -5   5       36.42       37.19      1.13 o 
   1  -5   5     1165.40     1246.70     19.34 o 
   2  -5   5       75.27       72.71      2.08 o 
   3  -5   5        0.05        2.55      1.09 o 
   4  -5   5       78.66       85.20      3.18 o 
   5  -5   5       63.37       48.97      2.77 o 
   6  -5   5        2.83        4.95      1.80 o 
   7  -5   5        0.03        4.75      3.53 o 
   8  -5   5        1.35        0.66      1.33 o 
  -8  -4   5       21.79       29.01      4.60 o 
  -7  -4   5       47.41       61.33     11.93 o 
  -6  -4   5        0.11        0.27      1.76 o 
  -5  -4   5        3.31        1.16      1.02 o 
  -4  -4   5        0.07        2.55      1.22 o 
  -3  -4   5       10.80        9.45      0.98 o 
  -2  -4   5      900.96      943.60     10.38 o 
  -1  -4   5     1052.87     1092.60      6.74 o 
   0  -4   5       58.84       70.49      1.35 o 
   1  -4   5     1528.37     1636.63     14.12 o 
   2  -4   5        7.16        5.50      0.88 o 
   3  -4   5      141.74      109.70      3.61 o 
   4  -4   5       40.06       45.48      2.41 o 
   5  -4   5       43.68       48.44      3.19 o 
   6  -4   5       11.11        7.70      2.16 o 
   7  -4   5        3.33        7.55      2.58 o 
   8  -4   5       15.98       20.02      2.48 o 
  -8  -3   5       12.78       17.07      4.09 o 
  -7  -3   5        0.04        9.02      9.33 o 
  -6  -3   5        9.79        4.99      1.62 o 
  -5  -3   5       10.05       11.81      1.39 o 
  -4  -3   5        2.13        2.45      1.70 o 
  -3  -3   5      257.34      228.14      4.44 o 
  -2  -3   5      443.33      468.51      3.63 o 
  -1  -3   5      129.82      139.11      1.67 o 
   0  -3   5        8.74        8.07      0.56 o 
   1  -3   5       91.97      103.36      2.67 o 
   2  -3   5        1.30        1.28      0.76 o 
   3  -3   5        3.43        6.77      1.93 o 
   4  -3   5        4.30        4.89      2.37 o 
   5  -3   5       67.74       65.67      2.80 o 
   6  -3   5       19.90       16.65      2.91 o 
   7  -3   5        0.25       21.42      5.07 o 
   8  -3   5        0.17       -0.60      2.49 o 
  -8  -2   5      120.69      145.08     17.25 o 
  -7  -2   5       44.28       45.95      4.42 o 
  -6  -2   5       16.23       10.90      2.22 o 
  -5  -2   5       26.24       17.95      1.55 o 
  -4  -2   5      252.59      269.16     11.61 o 
  -3  -2   5      513.72      507.80      5.54 o 
  -2  -2   5        3.42        7.44      1.66 o 
  -1  -2   5     6239.11     5885.08     51.50 o 
   0  -2   5     1995.81     2190.47     16.20 o 
   1  -2   5     1318.38     1257.22      7.51 o 
   2  -2   5      513.58      503.67      7.09 o 
   3  -2   5       72.61       74.62      2.26 o 
   4  -2   5      291.49      310.32      5.73 o 
   5  -2   5       13.64       13.87      1.92 o 
   6  -2   5       49.33       51.26      4.44 o 
   7  -2   5        2.59        4.06      2.63 o 
   8  -2   5        3.29        7.03      2.12 o 
  -8  -1   5       73.93       87.09      9.12 o 
  -7  -1   5        5.32       15.34      2.93 o 
  -6  -1   5      385.95      367.26     13.02 o 
  -5  -1   5      155.29      144.29      5.04 o 
  -4  -1   5        6.12        6.83      1.43 o 
  -3  -1   5      507.86      533.40      6.09 o 
  -2  -1   5        0.03        1.58      0.68 o 
  -1  -1   5     2080.79     2101.00     16.30 o 
   0  -1   5     1609.11     1848.36     10.90 o 
   1  -1   5      172.32      178.76      1.93 o 
   2  -1   5      143.18      156.49      2.34 o 
   3  -1   5      181.58      198.74      3.67 o 
   4  -1   5      264.83      264.63      5.51 o 
   5  -1   5       17.72       19.52      1.98 o 
   6  -1   5        3.58       -1.31      2.33 o 
   7  -1   5       13.77       10.94      3.01 o 
   8  -1   5       10.02       12.07      4.21 o 
  -8   0   5       15.47       23.01      3.50 o 
  -7   0   5       53.02       62.66      6.09 o 
  -6   0   5      486.51      476.05     12.74 o 
  -5   0   5      123.86      116.03      3.60 o 
  -4   0   5       16.96       22.33      1.64 o 
  -3   0   5      807.41      745.72      7.06 o 
  -2   0   5       78.17       59.46      1.09 o 
  -1   0   5     1358.91     1234.23     10.95 o 
   0   0   5     1058.15     1137.89     11.11 o 
   1   0   5        5.66        8.87      0.81 o 
   2   0   5     2645.16     2444.80     23.35 o 
   3   0   5      932.98      964.51      8.76 o 
   4   0   5       77.04       70.02      3.25 o 
   5   0   5      349.49      332.16      6.39 o 
   6   0   5      161.20      152.05      6.22 o 
   7   0   5       35.13       38.84      4.87 o 
   8   0   5       14.32       17.29      4.57 o 
  -8   1   5        0.34       -1.45      1.79 o 
  -7   1   5        0.36        9.31      4.67 o 
  -6   1   5        7.20        4.99      1.27 o 
  -5   1   5      540.22      538.85     11.65 o 
  -4   1   5      118.48      114.54      4.35 o 
  -3   1   5      128.31      165.45      3.40 o 
  -2   1   5     3184.64     3204.28     21.17 o 
  -1   1   5      848.57      837.68      6.94 o 
   0   1   5      216.35      241.52      2.14 o 
   1   1   5     1746.32     1698.42      6.96 o 
   2   1   5      534.11      581.37      5.24 o 
   3   1   5     1334.65     1423.60     12.50 o 
   4   1   5      242.58      257.37      5.35 o 
   5   1   5      572.61      578.94      7.94 o 
   6   1   5      128.66      123.57      5.91 o 
   7   1   5        7.42       10.19      1.99 o 
   8   1   5        0.68        8.01      2.88 o 
  -8   2   5       24.96       37.91      5.21 o 
  -7   2   5       18.36       19.62      2.56 o 
  -6   2   5      207.27      192.43      5.92 o 
  -5   2   5       36.05       33.94      1.86 o 
  -4   2   5        5.10        5.26      1.60 o 
  -3   2   5     1532.55     1608.98     12.84 o 
  -2   2   5      161.55      174.47      2.25 o 
  -1   2   5      751.99      761.96      5.36 o 
   0   2   5       82.11       93.70      1.57 o 
   1   2   5      195.88      202.92      2.06 o 
   2   2   5      216.80      259.30      3.31 o 
   3   2   5     1063.31     1024.07      9.34 o 
   4   2   5      579.59      594.58      8.38 o 
   5   2   5        0.05        0.85      1.54 o 
   6   2   5      197.75      191.68      7.43 o 
   7   2   5        3.77        6.48      3.24 o 
   8   2   5        3.17        9.09      2.56 o 
  -8   3   5       13.82       23.39      2.72 o 
  -7   3   5        0.16        7.75      2.07 o 
  -6   3   5      101.46       86.25      4.21 o 
  -5   3   5       77.10       68.65      2.54 o 
  -4   3   5      202.12      209.80      4.71 o 
  -3   3   5      282.64      283.78      4.04 o 
  -2   3   5        1.18        2.02      0.59 o 
  -1   3   5     3756.79     3710.36     19.82 o 
   0   3   5     4489.16     5028.47     41.43 o 
   1   3   5     1095.35     1127.24      6.92 o 
   2   3   5     1661.47     1710.04     12.36 o 
   3   3   5      169.73      188.62      3.79 o 
   4   3   5      404.01      399.54      8.82 o 
   5   3   5        1.51        1.17      1.14 o 
   6   3   5       81.75       78.38      5.20 o 
   7   3   5       19.35       17.18      3.78 o 
  -8   4   5       46.48       64.59      3.70 o 
  -7   4   5       59.71       62.57      4.00 o 
  -6   4   5      325.29      306.59      8.06 o 
  -5   4   5        3.65        4.21      1.28 o 
  -4   4   5      622.67      600.52     13.05 o 
  -3   4   5       23.25       23.67      1.90 o 
  -2   4   5      416.17      466.21      7.38 o 
  -1   4   5      842.36      918.40      5.94 o 
   0   4   5      492.71      610.60      4.39 o 
   1   4   5       19.76       27.02      1.08 o 
   2   4   5        0.20        2.01      1.23 o 
   3   4   5        0.00        1.86      0.91 o 
   4   4   5        1.79        0.15      1.25 o 
   5   4   5      266.18      256.28      7.30 o 
   6   4   5      134.17      143.93      6.08 o 
   7   4   5        0.86        2.16      2.41 o 
  -8   5   5       47.35       57.77      3.83 o 
  -7   5   5        1.14        4.68      1.84 o 
  -6   5   5      172.73      166.23      4.92 o 
  -5   5   5      369.21      352.75      7.55 o 
  -4   5   5      224.66      213.69      5.34 o 
  -3   5   5       13.47       11.55      1.31 o 
  -2   5   5        1.87        2.47      0.80 o 
  -1   5   5      445.04      481.42      6.28 o 
   0   5   5       92.68      100.52      1.71 o 
   1   5   5        3.98        5.36      0.89 o 
   2   5   5      749.05      744.65      8.38 o 
   3   5   5      270.42      269.61      5.01 o 
   4   5   5      209.85      218.35      4.63 o 
   5   5   5       29.96       35.98      2.66 o 
   6   5   5        5.68        3.39      1.90 o 
   7   5   5        6.46        5.38      4.46 o 
  -8   6   5        0.06        2.77      1.70 o 
  -7   6   5       12.05       24.08      3.03 o 
  -6   6   5       20.73       20.85      2.11 o 
  -5   6   5      501.53      493.83      7.60 o 
  -4   6   5      626.38      557.40      6.40 o 
  -3   6   5      648.85      668.09     12.15 o 
  -2   6   5      285.14      255.94      3.60 o 
  -1   6   5      185.80      195.39      3.02 o 
   0   6   5      148.86      176.11      2.81 o 
   1   6   5      115.11       96.68      2.29 o 
   2   6   5      154.29      159.05      3.07 o 
   3   6   5      341.07      293.51      4.64 o 
   4   6   5       57.59       52.69      2.58 o 
   5   6   5       95.49       86.62      4.22 o 
   6   6   5       91.90       90.94      4.78 o 
   7   6   5       21.00       17.44      4.52 o 
  -7   7   5       19.03       16.45      4.07 o 
  -6   7   5      153.89      140.89      7.16 o 
  -5   7   5      769.59      805.51     22.67 o 
  -4   7   5        7.84        8.72      1.26 o 
  -3   7   5      547.12      510.09      7.82 o 
  -2   7   5       66.82       66.50      2.23 o 
  -1   7   5       85.18       84.56      2.30 o 
   0   7   5      237.02      254.61      4.35 o 
   1   7   5        0.82       -0.10      1.02 o 
   2   7   5      708.45      723.21      8.75 o 
   3   7   5      121.80      105.73      2.85 o 
   4   7   5      159.55      162.58      5.43 o 
   5   7   5       22.26       23.45      3.12 o 
   6   7   5       15.21       12.62      2.74 o 
   7   7   5       14.55       14.38      3.22 o 
  -7   8   5       25.94       29.36      3.83 o 
  -6   8   5       19.39       11.98      2.58 o 
  -5   8   5        2.32        2.03      1.56 o 
  -4   8   5     1376.22     1321.69     19.78 o 
  -3   8   5       44.09       40.15      2.15 o 
  -2   8   5      264.23      276.24      4.48 o 
  -1   8   5      108.82      105.65      3.09 o 
   0   8   5       53.94       55.61      2.17 o 
   1   8   5       10.27        9.05      1.01 o 
   2   8   5       57.56       48.54      2.57 o 
   3   8   5      234.23      208.61      5.06 o 
   4   8   5      115.67      125.66      4.86 o 
   5   8   5        0.45        2.83      1.66 o 
   6   8   5       45.14       45.42      3.66 o 
  -7   9   5        0.57        2.33      1.96 o 
  -6   9   5       55.09       66.24      4.58 o 
  -5   9   5        4.35        1.13      3.01 o 
  -4   9   5        8.08        4.78      1.52 o 
  -3   9   5       80.76       72.61      2.56 o 
  -2   9   5      138.67      122.34      2.67 o 
  -1   9   5        0.02       -0.78      1.07 o 
   0   9   5       59.75       59.09      2.00 o 
   1   9   5       96.90       90.41      2.65 o 
   2   9   5        3.22        1.66      1.29 o 
   3   9   5        8.70        6.52      1.65 o 
   4   9   5       76.71       68.44      4.24 o 
   5   9   5       18.53       18.83      2.16 o 
   6   9   5       82.50       86.22      3.80 o 
  -6  10   5        8.48       14.56      2.20 o 
  -5  10   5        1.17        0.87      1.33 o 
  -4  10   5      151.34      154.23      5.56 o 
  -3  10   5       85.72       86.23      4.77 o 
  -2  10   5      138.88      131.45      4.51 o 
  -1  10   5       15.92       14.30      1.60 o 
   0  10   5       76.37       81.94      3.00 o 
   1  10   5      191.16      169.90      4.88 o 
   2  10   5      331.89      316.47      7.76 o 
   3  10   5       78.09       63.22      4.18 o 
   4  10   5        3.22       -0.14      2.45 o 
   5  10   5       55.47       73.34      3.35 o 
  -6  11   5       56.99       69.88      3.20 o 
  -5  11   5       24.87       25.91      2.52 o 
  -4  11   5       54.98       50.90      3.17 o 
  -3  11   5        1.53        2.21      2.50 o 
  -2  11   5        7.80        7.79      1.59 o 
  -1  11   5      326.82      323.94      6.57 o 
   0  11   5       66.69       71.74      3.39 o 
   1  11   5        0.53        0.08      1.33 o 
   2  11   5        3.64        0.70      2.67 o 
   3  11   5        5.35        5.11      1.53 o 
   4  11   5        3.72        3.37      1.37 o 
   5  11   5        1.94       -0.57      1.92 o 
  -5  12   5       40.78       42.42      2.83 o 
  -4  12   5       36.39       31.26      2.79 o 
  -3  12   5       49.82       45.99      3.22 o 
  -2  12   5       10.91       11.57      2.53 o 
  -1  12   5       11.25       12.81      2.41 o 
   0  12   5       14.85       16.29      3.02 o 
   1  12   5       23.92       22.98      3.59 o 
   2  12   5       44.78       48.95      4.00 o 
   3  12   5       13.47       17.70      2.77 o 
   4  12   5        0.00       -3.07      3.07 o 
  -4  13   5        0.08       -0.93      0.93 o 
  -3  13   5        0.20        4.67      2.83 o 
  -2  13   5        1.66        2.79      3.50 o 
  -1  13   5       59.40       57.22      3.67 o 
   0  13   5       33.75       32.77      3.44 o 
   1  13   5        9.04        9.26      2.62 o 
   2  13   5        1.19        0.77      1.52 o 
   3  13   5       49.70       54.43      3.22 o 
  -3  14   5       58.98       62.16      3.32 o 
  -2  14   5        0.53        2.85      2.02 o 
  -1  14   5       34.23       35.12      4.18 o 
   0  14   5       27.61       33.86      2.69 o 
   1  14   5        8.51        8.92      1.49 o 
   2  14   5       30.64       35.80      2.58 o 
  -2 -15   6       24.25       22.66      3.38 o 
  -1 -15   6        6.35        3.12      1.92 o 
   0 -15   6       22.18       22.95      2.18 o 
   1 -15   6        0.43        0.06      1.69 o 
   2 -15   6        3.20        3.72      1.21 o 
  -3 -14   6        6.34        8.87      1.74 o 
  -2 -14   6        1.90       -0.75      1.89 o 
  -1 -14   6        1.26       -0.10      1.76 o 
   0 -14   6       78.48       87.44      4.31 o 
   1 -14   6       12.03       16.31      2.44 o 
   2 -14   6        0.45        0.67      2.02 o 
   3 -14   6        0.93        0.52      1.23 o 
  -4 -13   6        1.65        1.88      1.95 o 
  -3 -13   6        0.39       -0.24      2.19 o 
  -2 -13   6        6.66        6.25      2.39 o 
  -1 -13   6       85.59       68.17      3.94 o 
   0 -13   6       58.80       58.45      4.10 o 
   1 -13   6       76.30       68.48      4.43 o 
   2 -13   6        1.90        2.14      1.26 o 
   3 -13   6        9.71       11.05      1.58 o 
   4 -13   6        7.08        5.09      1.55 o 
  -5 -12   6        1.45        0.95      0.97 o 
  -4 -12   6       56.80       63.55      4.17 o 
  -3 -12   6       26.07       25.43      2.77 o 
  -2 -12   6       22.76       21.85      2.51 o 
  -1 -12   6        7.10        2.79      1.79 o 
   0 -12   6       91.23       91.18      3.88 o 
   1 -12   6       13.29        6.82      2.91 o 
   2 -12   6       12.87       11.53      2.10 o 
   3 -12   6        1.62        4.08      1.67 o 
   4 -12   6       38.78       37.68      2.82 o 
   5 -12   6        2.66        9.82      2.59 o 
  -5 -11   6        1.78        0.70      1.40 o 
  -4 -11   6        0.01        4.08      1.85 o 
  -3 -11   6      154.52      148.95      5.27 o 
  -2 -11   6       70.73       65.66      3.12 o 
  -1 -11   6        2.72        1.16      1.56 o 
   0 -11   6      136.63      144.25      4.74 o 
   1 -11   6       11.17       14.36      1.91 o 
   2 -11   6        0.05       -1.60      1.60 o 
   3 -11   6        0.48        1.36      1.47 o 
   4 -11   6       36.71       25.95      2.43 o 
   5 -11   6        0.32        1.05      1.58 o 
   6 -11   6        1.31        1.91      1.74 o 
  -6 -10   6        0.52       -0.55      1.22 o 
  -5 -10   6        9.24        9.75      7.16 o 
  -4 -10   6        2.84        4.76      2.20 o 
  -3 -10   6       90.49       90.87      4.55 o 
  -2 -10   6       44.19       43.47      2.73 o 
  -1 -10   6      173.61      159.94      3.63 o 
   0 -10   6      395.31      401.23      5.85 o 
   1 -10   6      140.34      131.03      3.41 o 
   2 -10   6        0.58       -0.71      1.19 o 
   3 -10   6       63.41       56.87      3.05 o 
   4 -10   6        7.95        7.10      1.57 o 
   5 -10   6        5.10        3.41      1.80 o 
   6 -10   6        0.49        1.02      1.84 o 
  -6  -9   6       18.90       14.91      2.80 o 
  -5  -9   6       25.80       29.68      3.77 o 
  -4  -9   6       50.08       48.03      3.70 o 
  -3  -9   6        2.71        5.82      1.47 o 
  -2  -9   6      324.59      317.29      5.48 o 
  -1  -9   6        9.61        8.21      1.39 o 
   0  -9   6       47.35       52.94      2.00 o 
   1  -9   6       23.62       25.02      1.46 o 
   2  -9   6        0.58        0.58      1.50 o 
   3  -9   6        2.15        2.58      1.27 o 
   4  -9   6        0.03       -1.24      1.24 o 
   5  -9   6       36.01       42.59      5.17 o 
   6  -9   6       24.25       28.18      3.16 o 
  -7  -8   6        1.56        4.68      1.54 o 
  -6  -8   6       26.47       21.54      3.08 o 
  -5  -8   6        4.71        6.19      3.08 o 
  -4  -8   6        2.66        4.49      2.02 o 
  -3  -8   6       28.71       27.98      2.34 o 
  -2  -8   6      229.96      238.21      4.93 o 
  -1  -8   6      414.57      390.31      6.56 o 
   0  -8   6       13.55       28.93      1.97 o 
   1  -8   6      613.77      568.80     12.59 o 
   2  -8   6      604.45      592.14      9.59 o 
   3  -8   6       10.04        8.46      1.19 o 
   4  -8   6       68.03       53.60      2.92 o 
   5  -8   6      131.44      137.25      6.85 o 
   6  -8   6       12.85       13.80      3.06 o 
   7  -8   6        0.45        4.06      3.41 o 
  -7  -7   6       15.10       22.59      3.51 o 
  -6  -7   6        5.05       -0.59      2.92 o 
  -5  -7   6       22.74       19.68      3.39 o 
  -4  -7   6        0.96        1.80      1.57 o 
  -3  -7   6       10.64        8.55      1.43 o 
  -2  -7   6      534.29      552.74      6.97 o 
  -1  -7   6       19.76       29.50      1.80 o 
   0  -7   6      648.00      834.25     14.11 o 
   1  -7   6       45.02       34.95      1.85 o 
   2  -7   6      693.81      674.43     14.67 o 
   3  -7   6       57.81       52.94      2.12 o 
   4  -7   6      146.73      132.10      4.71 o 
   5  -7   6       57.33       58.62      3.78 o 
   6  -7   6       39.52       39.08      3.33 o 
   7  -7   6        2.28        2.60      1.76 o 
  -7  -6   6        3.75        4.65      4.26 o 
  -6  -6   6        0.11        2.99      2.18 o 
  -5  -6   6      101.19       90.18      5.41 o 
  -4  -6   6      125.97      115.93      4.40 o 
  -3  -6   6      166.40      168.71      4.64 o 
  -2  -6   6      852.08      873.60      8.60 o 
  -1  -6   6       75.93       53.59      1.84 o 
   0  -6   6      259.79      319.14      4.57 o 
   1  -6   6       32.61       50.31      1.77 o 
   2  -6   6      155.69      147.63      3.64 o 
   3  -6   6      103.54      101.55      4.38 o 
   4  -6   6        1.36       -0.46      0.99 o 
   5  -6   6        1.04        6.79      2.59 o 
   6  -6   6        0.36        2.94      1.59 o 
   7  -6   6        3.75       13.16      3.22 o 
  -8  -5   6        7.96        6.46      3.19 o 
  -7  -5   6        7.55        8.04      4.69 o 
  -6  -5   6       20.43       23.07      3.19 o 
  -5  -5   6        0.53        1.17      1.86 o 
  -4  -5   6        0.87       -0.91      0.97 o 
  -3  -5   6       22.32       22.13      1.56 o 
  -2  -5   6     1307.85     1425.24     13.73 o 
  -1  -5   6      360.74      345.49      3.49 o 
   0  -5   6      158.82      159.34      2.17 o 
   1  -5   6     1026.84     1134.18     13.40 o 
   2  -5   6      428.21      468.26      6.71 o 
   3  -5   6      273.75      258.26      6.31 o 
   4  -5   6       53.72       49.22      2.31 o 
   5  -5   6       81.03       83.06      5.76 o 
   6  -5   6        0.30       -1.33      1.37 o 
   7  -5   6        0.17        0.27      2.02 o 
  -8  -4   6        8.34        3.47      3.17 o 
  -7  -4   6        6.85       13.12      3.55 o 
  -6  -4   6        1.43       -1.70      1.70 o 
  -5  -4   6       32.40       29.50      2.01 o 
  -4  -4   6        5.65        4.87      1.34 o 
  -3  -4   6       96.46       94.12      2.68 o 
  -2  -4   6      269.83      305.21      3.76 o 
  -1  -4   6      921.58      993.13      5.49 o 
   0  -4   6    15268.29    19335.88     69.50 o 
   1  -4   6      378.73      367.35      3.61 o 
   2  -4   6      136.11      152.32      2.47 o 
   3  -4   6       20.83       19.66      1.92 o 
   4  -4   6       10.42        7.68      1.19 o 
   5  -4   6       81.71       73.47      3.18 o 
   6  -4   6       13.02        4.16      3.66 o 
   7  -4   6       62.88       73.50      4.89 o 
   8  -4   6        1.83        3.17      0.95 o 
  -8  -3   6       48.28       59.28      6.10 o 
  -7  -3   6       61.86       75.20      9.69 o 
  -6  -3   6        2.69        3.12      1.97 o 
  -5  -3   6       50.04       47.80      2.29 o 
  -4  -3   6       11.77       11.71      1.73 o 
  -3  -3   6      229.56      268.98      4.96 o 
  -2  -3   6        6.60        7.89      0.73 o 
  -1  -3   6     1605.34     1606.65     13.33 o 
   0  -3   6       56.39       82.16      1.22 o 
   1  -3   6      602.92      610.18      6.59 o 
   2  -3   6     1087.48     1122.50     14.67 o 
   3  -3   6       19.62       19.85      1.52 o 
   4  -3   6      240.38      257.31      7.28 o 
   5  -3   6        0.02        3.08      1.26 o 
   6  -3   6        0.11       -1.12      1.58 o 
   7  -3   6        3.70       15.01      3.17 o 
   8  -3   6        3.82        7.25      2.00 o 
  -8  -2   6        5.05        9.70      2.84 o 
  -7  -2   6       13.50       17.55      3.68 o 
  -6  -2   6      110.31      108.30      4.21 o 
  -5  -2   6      104.79       85.39      2.61 o 
  -4  -2   6        5.48        5.47      2.01 o 
  -3  -2   6      726.64      744.92      7.02 o 
  -2  -2   6      144.70      137.63      2.40 o 
  -1  -2   6      534.86      560.87      5.47 o 
   0  -2   6      745.40      855.36      5.99 o 
   1  -2   6     2032.28     2022.90     16.29 o 
   2  -2   6     1974.88     2054.28     21.37 o 
   3  -2   6      509.43      505.19      5.77 o 
   4  -2   6       88.83      100.38      3.71 o 
   5  -2   6        9.59        8.79      2.11 o 
   6  -2   6        4.59        6.40      1.74 o 
   7  -2   6       68.95       83.38      5.24 o 
   8  -2   6        1.13        2.20      2.70 o 
  -8  -1   6       77.73      108.25      9.48 o 
  -7  -1   6       43.77       45.68      4.06 o 
  -6  -1   6       82.58       70.56      4.08 o 
  -5  -1   6       55.34       49.38      2.47 o 
  -4  -1   6      111.01       97.66      2.96 o 
  -3  -1   6        7.68        6.52      1.09 o 
  -2  -1   6       27.76       26.34      1.05 o 
  -1  -1   6      381.60      359.23      3.83 o 
   0  -1   6      326.64      401.22      3.43 o 
   1  -1   6      232.83      210.07      2.08 o 
   2  -1   6      235.70      221.17      3.69 o 
   3  -1   6       50.33       57.00      2.18 o 
   4  -1   6       73.38       72.46      3.67 o 
   5  -1   6       47.36       39.87      2.54 o 
   6  -1   6        3.57        2.64      2.04 o 
   7  -1   6        4.44        1.53      2.17 o 
   8  -1   6       45.39       58.74      6.46 o 
  -8   0   6       27.77       22.46      6.15 o 
  -7   0   6        0.01        3.01      3.63 o 
  -6   0   6      226.32      206.82      6.33 o 
  -5   0   6        3.09        1.79      1.38 o 
  -4   0   6        7.07        7.32      1.34 o 
  -3   0   6       38.43       48.29      1.92 o 
  -2   0   6       73.34       68.41      1.21 o 
  -1   0   6      822.69      790.01      6.12 o 
   0   0   6     1568.47     1720.07     18.26 o 
   1   0   6        2.39        3.74      0.52 o 
   2   0   6        1.74        1.80      0.50 o 
   3   0   6      340.96      330.76      5.44 o 
   4   0   6        8.91        9.93      1.50 o 
   5   0   6      300.22      281.64      6.09 o 
   6   0   6      287.98      274.23     15.18 o 
   7   0   6        9.90       14.52      3.72 o 
   8   0   6        0.30        8.04      3.74 o 
  -8   1   6       11.21       11.00      2.91 o 
  -7   1   6      106.81       98.89      5.57 o 
  -6   1   6        0.85       -1.57      1.91 o 
  -5   1   6        0.65       -1.02      1.02 o 
  -4   1   6      364.32      362.20      5.98 o 
  -3   1   6      745.89      731.83      8.77 o 
  -2   1   6     2492.14     2579.64     14.78 o 
  -1   1   6      350.99      321.82      3.01 o 
   0   1   6      862.25      989.48      4.90 o 
   1   1   6     3850.04     4075.75     22.09 o 
   2   1   6      421.89      419.31      4.43 o 
   3   1   6      152.02      172.36      3.86 o 
   4   1   6       15.22       22.05      2.34 o 
   5   1   6      827.84      844.53     15.21 o 
   6   1   6       52.07       50.85      4.74 o 
   7   1   6       33.81       30.06      4.14 o 
   8   1   6       23.60       35.63      5.36 o 
  -8   2   6        2.61        0.74      1.87 o 
  -7   2   6        3.70        4.10      2.07 o 
  -6   2   6      193.14      188.87      6.01 o 
  -5   2   6       20.93       14.90      1.58 o 
  -4   2   6       28.07       26.58      2.26 o 
  -3   2   6     1913.70     1996.92     24.49 o 
  -2   2   6       68.69       71.18      1.67 o 
  -1   2   6    11663.81    11560.73     92.75 o 
   0   2   6    10909.70    12428.17     70.83 o 
   1   2   6      112.55      115.69      1.84 o 
   2   2   6     2603.77     2630.47     21.77 o 
   3   2   6       96.95       92.14      2.62 o 
   4   2   6      224.51      232.27      5.70 o 
   5   2   6      282.30      282.58      7.85 o 
   6   2   6       56.82       63.83      4.83 o 
   7   2   6       85.23       62.82     10.45 o 
   8   2   6       10.33       17.24      3.23 o 
  -8   3   6        0.00       -0.59      0.88 o 
  -7   3   6       17.20       19.90      2.88 o 
  -6   3   6       15.53       13.38      2.03 o 
  -5   3   6       79.83       64.71      2.52 o 
  -4   3   6      113.36      123.01      3.84 o 
  -3   3   6       11.99       12.37      1.23 o 
  -2   3   6     1986.74     2158.53     16.26 o 
  -1   3   6      576.34      552.63      3.29 o 
   0   3   6        1.47        1.55      0.54 o 
   1   3   6     1064.91     1162.57      8.85 o 
   2   3   6       16.89       19.18      1.29 o 
   3   3   6      176.70      173.65      3.70 o 
   4   3   6       11.56        9.02      1.21 o 
   5   3   6        0.20       -0.84      1.39 o 
   6   3   6      106.08      110.09      8.22 o 
   7   3   6        0.90        2.16      2.92 o 
  -8   4   6        2.98        3.94      1.34 o 
  -7   4   6       10.64       13.71      3.46 o 
  -6   4   6       65.57       65.14      3.33 o 
  -5   4   6       10.80        5.41      1.14 o 
  -4   4   6        6.68        1.61      1.11 o 
  -3   4   6        6.68        5.39      1.05 o 
  -2   4   6      394.16      392.62      3.68 o 
  -1   4   6      958.67      966.86      8.74 o 
   0   4   6     1254.79     1413.94     10.58 o 
   1   4   6      599.23      616.07      4.33 o 
   2   4   6      311.42      319.04      4.37 o 
   3   4   6       12.93       16.44      1.52 o 
   4   4   6      675.68      665.45     10.50 o 
   5   4   6      135.59      131.12      5.43 o 
   6   4   6       14.49       16.10      6.94 o 
   7   4   6       26.50       34.96      4.37 o 
  -8   5   6        1.02        4.09      2.49 o 
  -7   5   6        0.03       -1.85      1.88 o 
  -6   5   6        4.40        3.47      1.25 o 
  -5   5   6      665.72      623.72      7.92 o 
  -4   5   6        0.06        1.79      0.97 o 
  -3   5   6       24.13       26.19      1.66 o 
  -2   5   6        2.08        3.18      1.02 o 
  -1   5   6      300.78      331.08      3.29 o 
   0   5   6      514.44      611.21      5.44 o 
   1   5   6        0.19        0.72      0.73 o 
   2   5   6       49.52       55.05      2.40 o 
   3   5   6       38.49       36.17      2.05 o 
   4   5   6      495.92      475.41      6.54 o 
   5   5   6        4.45        4.92      1.75 o 
   6   5   6        9.45       14.51      4.77 o 
   7   5   6        0.73        5.38      3.81 o 
  -8   6   6        0.08       -1.94      1.94 o 
  -7   6   6       18.45       28.73      3.49 o 
  -6   6   6       10.46        6.57      1.50 o 
  -5   6   6       32.85       27.27      2.44 o 
  -4   6   6      368.77      348.61      5.10 o 
  -3   6   6       26.77       25.58      1.76 o 
  -2   6   6      208.94      195.99      3.72 o 
  -1   6   6       32.19       38.19      1.49 o 
   0   6   6        0.08        2.69      0.83 o 
   1   6   6        2.36        1.35      0.75 o 
   2   6   6      606.09      594.45     14.09 o 
   3   6   6      976.68      973.59      7.58 o 
   4   6   6        4.32        3.40      1.58 o 
   5   6   6       46.29       45.77      3.31 o 
   6   6   6        0.84       -0.17      2.39 o 
   7   6   6        1.04       -2.27      3.58 o 
  -7   7   6       14.74       23.30      4.95 o 
  -6   7   6       11.11       12.08      2.02 o 
  -5   7   6      125.72      109.86      4.43 o 
  -4   7   6        0.57       -1.15      1.15 o 
  -3   7   6       87.30       71.97      2.23 o 
  -2   7   6       10.12       10.18      1.25 o 
  -1   7   6      912.86      962.44     14.61 o 
   0   7   6     1122.65     1303.82     23.40 o 
   1   7   6        2.61        3.26      1.09 o 
   2   7   6       68.02       60.70      2.47 o 
   3   7   6      209.04      202.41      3.85 o 
   4   7   6      487.19      461.71      8.86 o 
   5   7   6        2.35       -1.04      2.01 o 
   6   7   6        9.26       12.84      2.01 o 
  -7   8   6        5.33        9.11      2.86 o 
  -6   8   6       41.98       43.98      3.96 o 
  -5   8   6        1.00        2.91      1.69 o 
  -4   8   6      620.47      596.15     15.95 o 
  -3   8   6      880.68      819.90     12.62 o 
  -2   8   6      170.58      167.53      3.74 o 
  -1   8   6       53.22       44.21      1.81 o 
   0   8   6      199.93      218.02      3.51 o 
   1   8   6      318.61      322.12      4.43 o 
   2   8   6      459.64      408.94      5.55 o 
   3   8   6      534.65      523.98      8.47 o 
   4   8   6       16.76       11.52      2.15 o 
   5   8   6        0.82        2.02      1.69 o 
   6   8   6        8.78       14.58      2.93 o 
  -7   9   6        0.52       -1.98      1.98 o 
  -6   9   6       66.81       71.59      4.54 o 
  -5   9   6        8.43        8.13      2.28 o 
  -4   9   6      115.68      118.86      3.90 o 
  -3   9   6       11.57        8.25      2.01 o 
  -2   9   6       62.10       54.61      2.74 o 
  -1   9   6        2.41        1.46      1.39 o 
   0   9   6        0.32        0.07      0.99 o 
   1   9   6       34.05       32.62      1.80 o 
   2   9   6      107.95       93.25      5.00 o 
   3   9   6      122.97      133.23      5.05 o 
   4   9   6       34.43       35.31      2.89 o 
   5   9   6       33.16       33.05      2.50 o 
   6   9   6       90.49       93.05      6.50 o 
  -6  10   6        5.18        2.63      1.61 o 
  -5  10   6       20.87       19.62      2.28 o 
  -4  10   6        1.67        3.18      1.79 o 
  -3  10   6      120.43      120.03      5.06 o 
  -2  10   6       18.76       20.70      2.19 o 
  -1  10   6        6.07        5.65      2.06 o 
   0  10   6       61.61       60.81      3.07 o 
   1  10   6      188.43      178.17      5.74 o 
   2  10   6       25.51       23.23      2.44 o 
   3  10   6        6.53       11.48      2.34 o 
   4  10   6        8.07       10.95      1.58 o 
   5  10   6       66.66       68.30      3.72 o 
  -6  11   6       14.12       16.06      3.09 o 
  -5  11   6        9.20       15.42      2.96 o 
  -4  11   6       41.31       38.89      3.29 o 
  -3  11   6      123.07      121.65      4.76 o 
  -2  11   6      115.79      116.78      4.42 o 
  -1  11   6      420.38      426.76      7.64 o 
   0  11   6      259.52      297.86      6.39 o 
   1  11   6      172.49      167.22      6.47 o 
   2  11   6       32.55       30.62      3.68 o 
   3  11   6        0.01        0.41      1.03 o 
   4  11   6       18.33       22.08      2.23 o 
   5  11   6       10.36       10.13      2.28 o 
  -5  12   6       41.80       46.95      3.85 o 
  -4  12   6        0.03       -1.25      1.25 o 
  -3  12   6       49.28       45.13      2.80 o 
  -2  12   6        3.62        4.43      2.01 o 
  -1  12   6      103.57      106.86      6.02 o 
   0  12   6        7.10        8.90      2.51 o 
   1  12   6       85.47       77.76      5.13 o 
   2  12   6        0.35        0.83      1.82 o 
   3  12   6        2.33        2.16      1.55 o 
   4  12   6        1.05       -0.74      1.72 o 
  -4  13   6        3.11        5.73      1.56 o 
  -3  13   6       21.28       16.56      3.97 o 
  -2  13   6       15.92       18.42      2.35 o 
  -1  13   6        6.49        8.72      2.03 o 
   0  13   6       35.43       38.29      3.80 o 
   1  13   6       17.83       18.45      2.77 o 
   2  13   6       15.77       16.03      2.29 o 
   3  13   6       67.17       73.19      3.43 o 
  -3  14   6        0.00        3.12      2.59 o 
  -2  14   6        1.76        3.07      1.91 o 
  -1  14   6       17.66       14.07      2.23 o 
   0  14   6        0.02        0.08      0.93 o 
   1  14   6       33.05       41.06      2.57 o 
  -1 -15   7        2.22        1.38      2.15 o 
   0 -15   7        3.18        2.78      1.86 o 
   1 -15   7       10.13        8.41      1.82 o 
  -3 -14   7        1.28        2.33      2.90 o 
  -2 -14   7        0.19       -1.54      1.54 o 
  -1 -14   7       14.18       17.81      2.62 o 
   0 -14   7        0.54        1.90      1.78 o 
   1 -14   7        5.03        5.77      1.81 o 
   2 -14   7        1.27        4.58      1.47 o 
   3 -14   7        9.69        3.79      1.70 o 
  -4 -13   7        1.91        1.68      4.89 o 
  -3 -13   7       14.81       14.09      2.00 o 
  -2 -13   7       17.78       16.58      2.34 o 
  -1 -13   7        0.23       -1.26      1.79 o 
   0 -13   7        2.38        3.66      2.08 o 
   1 -13   7        6.86        6.03      2.34 o 
   2 -13   7        5.96        2.22      1.92 o 
   3 -13   7        1.24        3.57      2.09 o 
   4 -13   7       20.21       22.40      2.29 o 
  -5 -12   7       17.52       16.40      1.87 o 
  -4 -12   7       39.45       37.61      3.48 o 
  -3 -12   7      220.02      235.63      6.69 o 
  -2 -12   7        0.60        1.16      1.97 o 
  -1 -12   7        6.47        6.10      1.82 o 
   0 -12   7        0.66       -0.78      2.16 o 
   1 -12   7       29.55       26.43      3.12 o 
   2 -12   7       10.72        8.68      1.95 o 
   3 -12   7      240.53      239.41      5.55 o 
   4 -12   7        1.82        2.55      1.14 o 
   5 -12   7        9.21       11.75      4.27 o 
  -5 -11   7       93.08      106.57      4.82 o 
  -4 -11   7        0.06        2.58      2.49 o 
  -3 -11   7      102.89      107.86      5.09 o 
  -2 -11   7      358.65      372.17      9.09 o 
  -1 -11   7      694.68      725.39     13.44 o 
   0 -11   7        3.67        3.12      1.97 o 
   1 -11   7      837.92      822.05     12.00 o 
   2 -11   7       98.67       91.33      3.58 o 
   3 -11   7        9.28        9.34      1.58 o 
   4 -11   7        0.16       -1.87      1.87 o 
   5 -11   7       12.53       15.71      2.46 o 
  -6 -10   7        0.34       -0.12      1.05 o 
  -5 -10   7       16.37       15.61      2.34 o 
  -4 -10   7       21.61       18.31      3.33 o 
  -3 -10   7      227.75      236.32      7.47 o 
  -2 -10   7        6.18        5.89      1.73 o 
  -1 -10   7      455.50      449.74      5.60 o 
   0 -10   7        0.62        0.59      0.74 o 
   1 -10   7      836.67      797.19     11.94 o 
   2 -10   7      184.64      171.79      4.79 o 
   3 -10   7       68.42       68.08      3.22 o 
   4 -10   7       14.68       15.06      2.02 o 
   5 -10   7       71.05       77.22      5.01 o 
   6 -10   7       19.63       16.48      2.86 o 
  -6  -9   7        0.09       -1.62      1.62 o 
  -5  -9   7       17.01       13.82      3.08 o 
  -4  -9   7        0.21       -0.87      1.91 o 
  -3  -9   7       23.36       24.42      2.66 o 
  -2  -9   7       92.35       85.48      3.26 o 
  -1  -9   7        2.13        1.95      1.29 o 
   0  -9   7       19.39       19.21      1.27 o 
   1  -9   7       73.90       76.08      2.47 o 
   2  -9   7      101.66       97.59      2.80 o 
   3  -9   7      384.95      388.47     12.69 o 
   4  -9   7        0.08       -0.99      2.14 o 
   5  -9   7        3.20        2.80      2.30 o 
   6  -9   7        4.28        2.90      1.91 o 
  -7  -8   7        7.15       13.42      2.46 o 
  -6  -8   7        1.79        0.93      1.72 o 
  -5  -8   7      107.41      128.43      6.82 o 
  -4  -8   7        9.80        7.11      2.04 o 
  -3  -8   7      633.33      610.94      7.95 o 
  -2  -8   7      610.56      590.30      7.17 o 
  -1  -8   7       45.26       31.70      1.98 o 
   0  -8   7        9.52       10.72      1.49 o 
   1  -8   7      226.40      223.21      4.14 o 
   2  -8   7       93.19       81.20      2.44 o 
   3  -8   7       72.34       66.22      2.50 o 
   4  -8   7        0.00        0.32      2.22 o 
   5  -8   7       38.35       42.92      4.91 o 
   6  -8   7        1.67        7.67      2.37 o 
   7  -8   7        8.40       12.81      1.54 o 
  -7  -7   7        1.32        2.16      3.91 o 
  -6  -7   7        0.01       -0.78      0.91 o 
  -5  -7   7       10.36        8.84      2.01 o 
  -4  -7   7        0.63        0.22      0.97 o 
  -3  -7   7       19.14       20.99      1.80 o 
  -2  -7   7        0.15       -1.07      1.09 o 
  -1  -7   7      109.49      110.89      2.63 o 
   0  -7   7       40.48       42.89      1.96 o 
   1  -7   7      357.79      363.21      6.28 o 
   2  -7   7      154.36      153.10      4.55 o 
   3  -7   7      314.66      292.47      4.43 o 
   4  -7   7        3.13        3.69      1.29 o 
   5  -7   7        7.02        3.31      1.64 o 
   6  -7   7       21.31       24.25      2.74 o 
   7  -7   7        0.02        0.04      1.36 o 
  -7  -6   7        0.27       -0.92      4.18 o 
  -6  -6   7        5.06        5.80      2.88 o 
  -5  -6   7       21.82       28.15      2.91 o 
  -4  -6   7       67.80       67.66      3.12 o 
  -3  -6   7      188.28      193.93      5.14 o 
  -2  -6   7      162.88      181.69      3.69 o 
  -1  -6   7     1314.43     1391.23     12.61 o 
   0  -6   7      160.03      200.85      3.47 o 
   1  -6   7       69.80       70.62      2.11 o 
   2  -6   7      260.57      279.67      8.48 o 
   3  -6   7       91.08      100.62      2.89 o 
   4  -6   7       65.12       59.28      3.07 o 
   5  -6   7        9.71       11.87      1.64 o 
   6  -6   7        5.17        4.92      2.27 o 
   7  -6   7        2.49        6.13      1.80 o 
  -8  -5   7        1.73        5.24      2.52 o 
  -7  -5   7        0.23        5.72      4.59 o 
  -6  -5   7        6.45        8.38      1.97 o 
  -5  -5   7       14.57       13.65      2.11 o 
  -4  -5   7      123.01      116.74      4.11 o 
  -3  -5   7      389.06      391.32      7.55 o 
  -2  -5   7       13.13        6.40      1.34 o 
  -1  -5   7     2417.93     2611.75     13.85 o 
   0  -5   7      509.30      616.99      8.06 o 
   1  -5   7      382.30      483.55      5.10 o 
   2  -5   7       15.24       12.18      1.26 o 
   3  -5   7      233.00      228.90      5.54 o 
   4  -5   7       41.14       36.46      1.88 o 
   5  -5   7       34.74       34.94      2.90 o 
   6  -5   7       28.57       27.21      3.03 o 
   7  -5   7        2.99        1.29      1.91 o 
  -8  -4   7       17.92       17.06      3.32 o 
  -7  -4   7       49.62       49.83      7.35 o 
  -6  -4   7      107.38      121.75      6.55 o 
  -5  -4   7       27.38       25.65      2.21 o 
  -4  -4   7      211.90      210.59      8.88 o 
  -3  -4   7      132.10      119.01      3.35 o 
  -2  -4   7        4.39        8.56      1.05 o 
  -1  -4   7       45.97       58.15      1.57 o 
   0  -4   7       20.99       25.03      0.93 o 
   1  -4   7        1.92        3.20      0.63 o 
   2  -4   7      102.48      123.91      3.37 o 
   3  -4   7       53.34       57.13      2.88 o 
   4  -4   7      135.16      137.41      3.88 o 
   5  -4   7        0.97        2.43      1.54 o 
   6  -4   7        8.88       11.08      2.68 o 
   7  -4   7        1.13        2.74      1.69 o 
  -8  -3   7       92.36       95.46      6.71 o 
  -7  -3   7       51.98       56.11      5.45 o 
  -6  -3   7       89.90       71.72      3.84 o 
  -5  -3   7        1.10       -0.03      1.07 o 
  -4  -3   7       15.22       11.13      1.86 o 
  -3  -3   7       53.01       55.83      2.32 o 
  -2  -3   7        3.74        2.97      0.84 o 
  -1  -3   7     2763.03     2992.43     27.56 o 
   0  -3   7     1079.53     1277.19      9.91 o 
   1  -3   7      226.54      273.95      2.63 o 
   2  -3   7      447.95      492.42      5.48 o 
   3  -3   7       49.85       53.29      2.61 o 
   4  -3   7        4.65        9.05      2.24 o 
   5  -3   7        1.75        3.72      1.43 o 
   6  -3   7       19.48       16.25      3.80 o 
   7  -3   7        2.82       10.35      5.93 o 
   8  -3   7       21.11       30.33      4.31 o 
  -8  -2   7       23.01       18.64      4.63 o 
  -7  -2   7        2.18        5.50      7.18 o 
  -6  -2   7        4.52        8.04      1.82 o 
  -5  -2   7      126.08      112.34      2.99 o 
  -4  -2   7      296.75      315.43      8.21 o 
  -3  -2   7      117.57      104.16      3.04 o 
  -2  -2   7       66.48       64.62      1.80 o 
  -1  -2   7      254.16      256.42      2.85 o 
   0  -2   7       39.63       37.94      0.93 o 
   1  -2   7       52.74       54.16      1.67 o 
   2  -2   7        2.81        2.39      0.80 o 
   3  -2   7      124.55      114.86      3.24 o 
   4  -2   7      161.63      162.45      4.91 o 
   5  -2   7        4.80        4.25      1.70 o 
   6  -2   7       39.86       38.05      5.01 o 
   7  -2   7        2.06        8.10      4.25 o 
   8  -2   7        1.29        0.09      2.33 o 
  -8  -1   7        1.91        7.84      4.31 o 
  -7  -1   7        3.02       -0.39      3.17 o 
  -6  -1   7       20.58       20.66      2.57 o 
  -5  -1   7      162.11      152.16      7.87 o 
  -4  -1   7      173.70      185.25      4.40 o 
  -3  -1   7      185.57      197.72      3.91 o 
  -2  -1   7      355.01      330.40      5.75 o 
  -1  -1   7      481.05      472.78      4.12 o 
   0  -1   7        8.38       11.55      0.77 o 
   1  -1   7      230.46      214.49      3.17 o 
   2  -1   7      207.52      235.79      2.93 o 
   3  -1   7      392.03      409.24      6.04 o 
   4  -1   7       83.60       82.50      4.22 o 
   5  -1   7        1.48        3.34      1.23 o 
   6  -1   7       35.98       39.47      4.01 o 
   7  -1   7        3.23        7.31      3.11 o 
   8  -1   7       44.20       59.55      5.97 o 
  -8   0   7       50.92       57.07      8.02 o 
  -7   0   7       44.69       45.75      3.98 o 
  -6   0   7       62.47       58.14      3.83 o 
  -5   0   7        5.37        3.03      1.05 o 
  -4   0   7        2.20        3.44      1.23 o 
  -3   0   7      325.67      340.82      4.63 o 
  -2   0   7     1351.29     1294.61      8.39 o 
  -1   0   7      354.04      373.66      3.67 o 
   0   0   7      137.84      175.19      2.65 o 
   1   0   7     1421.85     1370.00     10.77 o 
   2   0   7      217.62      242.21      3.00 o 
   3   0   7       24.80       25.18      1.92 o 
   4   0   7        6.72        7.18      1.56 o 
   5   0   7       76.51       71.90      3.49 o 
   6   0   7        1.03       -5.84      6.22 o 
   7   0   7      109.65      126.10     11.25 o 
   8   0   7        2.36       10.91      3.45 o 
  -8   1   7       71.95       82.30      8.73 o 
  -7   1   7        4.87        2.38      2.84 o 
  -6   1   7       46.83       55.85      3.98 o 
  -5   1   7       34.62       33.71      2.12 o 
  -4   1   7      156.18      140.92      4.30 o 
  -3   1   7       73.27       76.30      2.62 o 
  -2   1   7      173.48      211.89      2.58 o 
  -1   1   7       13.30       11.91      0.73 o 
   0   1   7       83.65       79.80      1.55 o 
   1   1   7      383.06      457.73      4.90 o 
   2   1   7        4.96        6.79      0.92 o 
   3   1   7       74.51       75.57      2.67 o 
   4   1   7       90.21       89.23      4.01 o 
   5   1   7      503.47      510.21      9.72 o 
   6   1   7       14.87       21.08      7.78 o 
   7   1   7      158.83      164.42      9.42 o 
  -8   2   7        0.78        2.96      2.30 o 
  -7   2   7        9.11        9.46      2.36 o 
  -6   2   7        1.60        1.12      1.69 o 
  -5   2   7       76.91       77.18      2.93 o 
  -4   2   7       83.41       70.48      3.33 o 
  -3   2   7      131.74      158.13      3.72 o 
  -2   2   7       95.18      108.96      1.74 o 
  -1   2   7       53.22       61.63      1.34 o 
   0   2   7     1351.53     1578.61      8.15 o 
   1   2   7      174.98      203.92      3.18 o 
   2   2   7      566.75      642.11      6.25 o 
   3   2   7        2.15        1.80      1.11 o 
   4   2   7      193.98      203.45      4.69 o 
   5   2   7        0.03        3.90      1.93 o 
   6   2   7       21.49       12.75      3.77 o 
   7   2   7       29.72       25.42      6.84 o 
  -8   3   7       11.64       12.13      2.94 o 
  -7   3   7       14.17       11.55      1.94 o 
  -6   3   7        3.48        2.84      1.71 o 
  -5   3   7       25.96       25.73      1.94 o 
  -4   3   7       12.52       10.23      1.68 o 
  -3   3   7       97.08       77.36      2.49 o 
  -2   3   7     2225.06     2359.66     17.46 o 
  -1   3   7     1405.21     1564.12     13.05 o 
   0   3   7      323.23      423.49      4.36 o 
   1   3   7     2429.31     2626.78     27.85 o 
   2   3   7       18.99       28.10      1.46 o 
   3   3   7        3.20        2.98      1.36 o 
   4   3   7       20.28       20.28      1.84 o 
   5   3   7       53.99       47.24      3.67 o 
   6   3   7       66.20       68.30      6.61 o 
   7   3   7        0.85        0.49      2.19 o 
  -8   4   7        2.99       -1.28      2.33 o 
  -7   4   7        1.06       -1.81      1.81 o 
  -6   4   7        0.48       -0.36      1.65 o 
  -5   4   7       11.24       11.92      1.83 o 
  -4   4   7       59.41       55.34      2.37 o 
  -3   4   7       22.33       18.45      1.46 o 
  -2   4   7       55.99       43.42      1.45 o 
  -1   4   7      145.02      157.11      2.14 o 
   0   4   7      754.85      842.26      5.12 o 
   1   4   7      125.79      106.63      2.38 o 
   2   4   7       67.71       51.18      1.99 o 
   3   4   7        4.57        5.44      1.17 o 
   4   4   7      238.03      235.20      5.28 o 
   5   4   7      173.09      163.71      5.96 o 
   6   4   7       19.76       23.96      5.07 o 
   7   4   7       30.65       43.72      4.21 o 
  -8   5   7       16.69       18.85      2.89 o 
  -7   5   7        4.14        4.61      1.70 o 
  -6   5   7       49.65       51.05      3.15 o 
  -5   5   7       17.64       14.82      2.03 o 
  -4   5   7      121.87      118.40      3.82 o 
  -3   5   7      109.69      122.79      3.47 o 
  -2   5   7     1984.97     1951.91     17.48 o 
  -1   5   7      523.45      589.87      6.60 o 
   0   5   7      186.58      228.89      3.17 o 
   1   5   7     1202.66     1234.25     16.34 o 
   2   5   7       68.64       65.47      2.32 o 
   3   5   7      636.98      611.27      7.43 o 
   4   5   7        5.40        4.84      1.17 o 
   5   5   7      140.82      137.84      4.93 o 
   6   5   7       13.38       18.75      3.17 o 
   7   5   7       11.02        9.33      3.44 o 
  -8   6   7        1.78       -1.89      1.89 o 
  -7   6   7        7.69       10.96      2.65 o 
  -6   6   7      107.81      118.77      5.04 o 
  -5   6   7       19.99       17.06      2.35 o 
  -4   6   7        5.48        8.98      1.88 o 
  -3   6   7       11.61        8.02      1.50 o 
  -2   6   7       23.40       21.60      1.76 o 
  -1   6   7      243.85      259.24      4.02 o 
   0   6   7       77.69       91.62      2.18 o 
   1   6   7      431.59      440.75      5.51 o 
   2   6   7        0.89        0.18      0.97 o 
   3   6   7      225.14      221.84      3.74 o 
   4   6   7      139.27      129.16      4.85 o 
   5   6   7        0.20       -1.90      1.90 o 
   6   6   7        0.20       -0.15      2.84 o 
   7   6   7       43.84       58.37      5.54 o 
  -7   7   7        4.83        3.61      3.09 o 
  -6   7   7       88.99       84.66      4.17 o 
  -5   7   7       12.73        9.37      2.07 o 
  -4   7   7      147.98      131.47      3.75 o 
  -3   7   7      641.37      640.32      9.53 o 
  -2   7   7      289.05      283.99      5.27 o 
  -1   7   7      640.87      609.36      9.34 o 
   0   7   7      323.41      370.20      7.60 o 
   1   7   7       16.26       14.11      1.16 o 
   2   7   7      304.66      299.45      5.90 o 
   3   7   7      473.84      477.16      6.47 o 
   4   7   7      234.31      227.87      6.36 o 
   5   7   7       23.41       26.34      3.66 o 
   6   7   7        4.54        9.32      3.61 o 
  -7   8   7        0.36        1.16      2.01 o 
  -6   8   7        3.16        4.18      2.52 o 
  -5   8   7        0.16       -1.88      1.94 o 
  -4   8   7      226.12      211.15      6.73 o 
  -3   8   7      617.65      582.43     10.91 o 
  -2   8   7        1.76        4.23      1.48 o 
  -1   8   7        5.67        4.47      1.15 o 
   0   8   7      609.57      653.19      8.35 o 
   1   8   7      252.51      245.85      4.28 o 
   2   8   7     1731.01     1655.90     17.32 o 
   3   8   7       24.17       24.56      2.40 o 
   4   8   7      299.79      304.07      8.43 o 
   5   8   7       10.78       17.52      3.00 o 
   6   8   7        0.03        0.78      1.93 o 
  -7   9   7        1.60        0.29      2.62 o 
  -6   9   7        6.49        8.14      2.58 o 
  -5   9   7       34.60       34.21      3.79 o 
  -4   9   7       61.53       55.41      3.16 o 
  -3   9   7       32.46       28.25      2.76 o 
  -2   9   7      965.55      975.10     15.04 o 
  -1   9   7      171.17      174.70      4.13 o 
   0   9   7      311.19      317.23      4.43 o 
   1   9   7      172.40      161.98      5.28 o 
   2   9   7       78.48       71.24      4.44 o 
   3   9   7       34.46       29.62      3.05 o 
   4   9   7       59.62       56.24      3.65 o 
   5   9   7        0.85        3.54      1.60 o 
  -6  10   7        7.53        9.72      2.39 o 
  -5  10   7       23.29       19.70      2.79 o 
  -4  10   7        5.96        6.07      2.09 o 
  -3  10   7      190.12      207.75      6.36 o 
  -2  10   7       27.66       32.74      2.56 o 
  -1  10   7      115.67      113.74      5.10 o 
   0  10   7       26.20       26.14      2.24 o 
   1  10   7      197.94      202.35      6.21 o 
   2  10   7       71.16       70.64      3.99 o 
   3  10   7       13.13       14.59      2.81 o 
   4  10   7       12.34       10.73      1.51 o 
   5  10   7       16.83       14.16      1.74 o 
  -6  11   7        3.68        0.35      1.75 o 
  -5  11   7        0.02       -1.44      1.44 o 
  -4  11   7       15.85       18.76      3.24 o 
  -3  11   7        7.77        4.53      1.46 o 
  -2  11   7      102.56       99.73      3.99 o 
  -1  11   7      145.59      138.14      6.80 o 
   0  11   7       80.31       94.66      5.77 o 
   1  11   7        4.14        4.37      1.93 o 
   2  11   7       24.59       23.02      2.34 o 
   3  11   7       66.32       71.91      3.85 o 
   4  11   7        3.42        3.22      0.99 o 
  -5  12   7        0.43        2.18      1.72 o 
  -4  12   7        4.74        5.32      1.45 o 
  -3  12   7        4.08        3.80      1.25 o 
  -2  12   7       37.10       36.21      2.71 o 
  -1  12   7        0.47        0.11      2.72 o 
   0  12   7       12.93        9.25      2.28 o 
   1  12   7        5.54        4.35      1.75 o 
   2  12   7       12.46       11.68      2.27 o 
   3  12   7        1.02        0.38      1.03 o 
  -4  13   7       15.83       14.61      3.04 o 
  -3  13   7        2.34        0.21      3.89 o 
  -2  13   7       23.51       28.29      3.65 o 
  -1  13   7        2.35       -2.57      2.57 o 
   0  13   7       12.36       10.76      1.90 o 
   1  13   7       18.60       15.50      2.61 o 
   2  13   7        2.27        0.65      1.25 o 
  -2  14   7       41.13       38.96      3.69 o 
  -1  14   7        8.94        8.54      1.51 o 
   0  14   7       11.22       14.14      2.88 o 
   1  14   7        0.26        0.10      1.04 o 
  -1 -15   8        4.95        5.91      1.57 o 
   0 -15   8       41.47       49.67      2.57 o 
   1 -15   8        0.56       -1.32      1.64 o 
  -3 -14   8       24.32       24.09      3.77 o 
  -2 -14   8       48.07       56.53      4.26 o 
  -1 -14   8        0.10       -1.90      1.90 o 
   0 -14   8       38.42       41.68      2.96 o 
   1 -14   8        7.58        8.78      1.83 o 
   2 -14   8       59.45       55.37      3.03 o 
   3 -14   8        1.58        5.81      1.78 o 
  -4 -13   8       27.79       28.86      1.68 o 
  -3 -13   8        5.79        6.34      2.30 o 
  -2 -13   8        1.34        0.83      1.86 o 
  -1 -13   8        6.14        4.20      2.23 o 
   0 -13   8       58.08       70.47      4.32 o 
   1 -13   8        0.53        1.27      1.89 o 
   2 -13   8        3.48        3.60      1.72 o 
   3 -13   8       20.37       25.87      3.12 o 
   4 -13   8       22.88       26.66      3.36 o 
  -5 -12   8       73.35       93.92      7.62 o 
  -4 -12   8        5.74        5.23      2.05 o 
  -3 -12   8        7.81        7.56      2.23 o 
  -2 -12   8        6.02        9.41      1.94 o 
  -1 -12   8        8.36        6.40      2.22 o 
   0 -12   8        7.61        5.97      2.40 o 
   1 -12   8        0.37        2.22      1.92 o 
   2 -12   8       17.90       21.84      2.28 o 
   3 -12   8        7.82        8.79      1.58 o 
   4 -12   8       11.83       11.44      1.42 o 
   5 -12   8        2.85        2.30      2.09 o 
  -5 -11   8       26.50       28.56      2.44 o 
  -4 -11   8        1.42        4.04      2.39 o 
  -3 -11   8       79.38       80.00      4.40 o 
  -2 -11   8       49.98       49.96      2.94 o 
  -1 -11   8        5.91        7.74      1.83 o 
   0 -11   8        3.85        4.88      1.72 o 
   1 -11   8       36.72       37.78      2.58 o 
   2 -11   8       67.37       64.62      3.38 o 
   3 -11   8       27.54       29.71      2.41 o 
   4 -11   8        2.98        2.75      1.67 o 
   5 -11   8        8.44        4.74      2.40 o 
  -6 -10   8        0.22       -0.08      1.40 o 
  -5 -10   8        0.06       -1.27      1.27 o 
  -4 -10   8       18.05       20.51      2.87 o 
  -3 -10   8      170.44      168.33      5.40 o 
  -2 -10   8       45.55       45.78      3.00 o 
  -1 -10   8      795.03      759.66      9.23 o 
   0 -10   8     1261.78     1437.59     12.01 o 
   1 -10   8      123.41      115.19      3.64 o 
   2 -10   8        0.03        0.80      1.68 o 
   3 -10   8      395.63      403.06      7.49 o 
   4 -10   8        0.66        1.86      1.75 o 
   5 -10   8       18.36       16.16      2.99 o 
   6 -10   8        2.45        3.60      2.23 o 
  -6  -9   8        3.71        6.18      1.58 o 
  -5  -9   8       63.27       62.87      3.98 o 
  -4  -9   8       63.49       59.26      4.07 o 
  -3  -9   8       55.80       53.27      3.72 o 
  -2  -9   8      607.89      597.42      7.98 o 
  -1  -9   8       20.35       18.61      1.55 o 
   0  -9   8      670.10      733.29      7.37 o 
   1  -9   8        0.64        1.29      1.35 o 
   2  -9   8      235.09      226.11      4.51 o 
   3  -9   8       56.42       49.54      2.64 o 
   4  -9   8       79.65       80.46      4.49 o 
   5  -9   8        7.08        7.77      2.42 o 
   6  -9   8        0.32       -0.67      1.90 o 
  -7  -8   8        9.46       10.75      2.25 o 
  -6  -8   8        2.74        2.82      2.17 o 
  -5  -8   8       31.13       33.62      3.58 o 
  -4  -8   8       14.89       12.15      2.59 o 
  -3  -8   8      335.26      324.75      5.76 o 
  -2  -8   8       28.79       32.88      2.27 o 
  -1  -8   8      169.89      170.04      3.55 o 
   0  -8   8       67.18       76.04      1.88 o 
   1  -8   8      157.75      172.95      3.32 o 
   2  -8   8       32.14       34.28      1.69 o 
   3  -8   8      169.51      169.40      4.02 o 
   4  -8   8       93.00       84.17      4.00 o 
   5  -8   8        2.60        1.07      1.32 o 
   6  -8   8        8.36        5.07      2.19 o 
  -7  -7   8        0.67       10.31      2.57 o 
  -6  -7   8        2.20        3.95      1.78 o 
  -5  -7   8        8.20        3.51      1.54 o 
  -4  -7   8      144.00      146.29      5.29 o 
  -3  -7   8      142.79      139.65      3.55 o 
  -2  -7   8      779.65      739.29      8.46 o 
  -1  -7   8      606.12      633.08      6.83 o 
   0  -7   8      105.31      115.30      2.85 o 
   1  -7   8      600.34      609.56     11.23 o 
   2  -7   8        5.63        2.25      1.11 o 
   3  -7   8      131.41      119.79      3.65 o 
   4  -7   8       12.79       11.07      1.97 o 
   5  -7   8        0.63       -1.76      2.48 o 
   6  -7   8       22.89       28.28      6.46 o 
   7  -7   8        0.14        0.48      3.45 o 
  -7  -6   8        3.10        7.21      4.10 o 
  -6  -6   8        0.06       -0.96      4.48 o 
  -5  -6   8      124.56      107.40      4.60 o 
  -4  -6   8       65.77       53.44      3.05 o 
  -3  -6   8      988.01      971.91     13.33 o 
  -2  -6   8      102.80      101.44      3.21 o 
  -1  -6   8       22.18       26.23      1.64 o 
   0  -6   8      589.38      703.45      8.38 o 
   1  -6   8     1433.83     1472.23     23.12 o 
   2  -6   8       55.12       53.33      2.71 o 
   3  -6   8      155.17      142.54      3.47 o 
   4  -6   8        2.41        1.19      2.05 o 
   5  -6   8       15.83       11.45      2.08 o 
   6  -6   8        1.45        5.61      2.31 o 
   7  -6   8        3.55        8.34      3.91 o 
  -8  -5   8        5.60        3.49      2.78 o 
  -7  -5   8        6.76        6.75      4.45 o 
  -6  -5   8       29.44       21.55      4.22 o 
  -5  -5   8       45.04       36.01      3.15 o 
  -4  -5   8      425.11      412.61      7.60 o 
  -3  -5   8      381.16      364.53      7.68 o 
  -2  -5   8      698.56      702.25     10.08 o 
  -1  -5   8      400.58      429.14      4.02 o 
   0  -5   8       34.63       37.97      1.34 o 
   1  -5   8      788.30      867.50      5.73 o 
   2  -5   8     1450.01     1435.70     17.19 o 
   3  -5   8       99.23      102.97      3.26 o 
   4  -5   8       80.41       77.28      3.06 o 
   5  -5   8       23.94       25.57      2.38 o 
   6  -5   8        2.06        1.25      2.94 o 
   7  -5   8        4.81        2.85      2.19 o 
  -8  -4   8       36.24       47.58      4.95 o 
  -7  -4   8      153.34      199.49     13.74 o 
  -6  -4   8       93.17       90.86      4.20 o 
  -5  -4   8      171.19      153.99      6.07 o 
  -4  -4   8       87.40       68.27      3.31 o 
  -3  -4   8      513.45      494.00     10.24 o 
  -2  -4   8      156.45      180.58      3.08 o 
  -1  -4   8     2816.59     3096.20     12.35 o 
   0  -4   8     4690.37     6331.18     52.00 o 
   1  -4   8      219.37      234.88      3.07 o 
   2  -4   8      251.74      270.24      5.61 o 
   3  -4   8       38.76       40.90      3.47 o 
   4  -4   8        3.71        3.05      1.82 o 
   5  -4   8       23.23       20.69      2.42 o 
   6  -4   8       45.36       53.75      5.11 o 
   7  -4   8        4.10        7.59      2.79 o 
  -8  -3   8       37.34       43.53      5.05 o 
  -7  -3   8        7.80       10.91      3.17 o 
  -6  -3   8        2.27        0.76      2.05 o 
  -5  -3   8        9.57        9.89      1.76 o 
  -4  -3   8       92.35       88.09      3.25 o 
  -3  -3   8      191.93      191.90      4.26 o 
  -2  -3   8      672.03      628.01      6.43 o 
  -1  -3   8     1301.58     1344.22      8.40 o 
   0  -3   8     2102.88     2520.67     17.97 o 
   1  -3   8      207.46      190.97      2.60 o 
   2  -3   8      364.79      350.86      4.63 o 
   3  -3   8       43.57       38.14      2.91 o 
   4  -3   8       32.01       28.44      2.63 o 
   5  -3   8       13.00       12.67      2.87 o 
   6  -3   8        3.17        2.57      2.16 o 
   7  -3   8        0.03       11.86      3.42 o 
  -8  -2   8        0.51       -0.24      2.95 o 
  -7  -2   8      145.69      153.63      9.96 o 
  -6  -2   8       19.08       18.68      2.62 o 
  -5  -2   8        0.18        2.69      0.99 o 
  -4  -2   8        0.91        4.15      1.42 o 
  -3  -2   8      243.42      236.85      6.60 o 
  -2  -2   8      483.74      451.18      5.47 o 
  -1  -2   8      769.45      785.22      5.97 o 
   0  -2   8      862.25     1080.52      6.35 o 
   1  -2   8     1571.83     1619.54     12.60 o 
   2  -2   8       14.33       14.41      1.23 o 
   3  -2   8        0.50        1.77      1.14 o 
   4  -2   8       21.44       25.21      2.14 o 
   5  -2   8       55.22       49.28      5.34 o 
   6  -2   8       13.61       14.46      3.14 o 
   7  -2   8      106.26      129.65      8.56 o 
  -8  -1   8        2.87        3.76      3.81 o 
  -7  -1   8       21.61       17.74      3.20 o 
  -6  -1   8       11.98        9.24      2.31 o 
  -5  -1   8       79.94       63.74      3.19 o 
  -4  -1   8       30.80       33.90      2.36 o 
  -3  -1   8       59.56       60.99      2.46 o 
  -2  -1   8        0.43        0.15      0.89 o 
  -1  -1   8     1037.15     1042.07      8.86 o 
   0  -1   8     1716.53     1979.08      9.46 o 
   1  -1   8       83.49       75.84      1.92 o 
   2  -1   8       41.61       42.30      1.73 o 
   3  -1   8      156.63      170.01      4.67 o 
   4  -1   8       34.20       35.47      2.87 o 
   5  -1   8       87.58      101.40      4.69 o 
   6  -1   8       52.99       31.83     10.21 o 
   7  -1   8        0.26       12.07      5.71 o 
  -8   0   8        5.74        2.84      4.11 o 
  -7   0   8       69.92       71.63      6.05 o 
  -6   0   8        0.15       -0.24      1.62 o 
  -5   0   8        0.00        0.95      1.33 o 
  -4   0   8        0.23       -1.36      1.36 o 
  -3   0   8      322.98      302.42      5.94 o 
  -2   0   8      467.10      428.05      4.29 o 
  -1   0   8      180.96      184.12      2.83 o 
   0   0   8      164.91      180.71      2.91 o 
   1   0   8      160.46      139.71      2.79 o 
   2   0   8        3.54        2.70      0.82 o 
   3   0   8       28.35       26.42      1.99 o 
   4   0   8        5.67       10.23      1.73 o 
   5   0   8        3.26        6.30      1.99 o 
   6   0   8        0.73        2.63      3.00 o 
   7   0   8       68.26       75.38      9.09 o 
  -8   1   8        1.96        0.00      3.61 o 
  -7   1   8       13.92       17.99      3.11 o 
  -6   1   8       25.57       23.99      4.79 o 
  -5   1   8       49.18       37.36      2.39 o 
  -4   1   8        2.40        1.35      1.11 o 
  -3   1   8      604.78      608.15      7.87 o 
  -2   1   8      326.33      350.80      4.49 o 
  -1   1   8      447.40      433.22      5.21 o 
   0   1   8      174.14      176.80      2.75 o 
   1   1   8     1050.20     1134.42      6.39 o 
   2   1   8       44.82       39.07      1.85 o 
   3   1   8        0.04        1.53      1.09 o 
   4   1   8      153.75      170.27      3.93 o 
   5   1   8       29.33       33.82      3.65 o 
   6   1   8        0.00       -0.25      5.24 o 
   7   1   8        1.63        2.43      2.73 o 
  -8   2   8        5.77        4.36      6.26 o 
  -7   2   8        5.06        8.45      2.65 o 
  -6   2   8        4.47        4.59      2.65 o 
  -5   2   8      175.79      165.61      4.56 o 
  -4   2   8      157.11      135.85      4.43 o 
  -3   2   8      756.86      841.10     10.97 o 
  -2   2   8      564.39      564.12      5.20 o 
  -1   2   8      863.06      937.23      8.93 o 
   0   2   8      363.39      485.27      3.97 o 
   1   2   8     1385.13     1487.07     10.85 o 
   2   2   8      641.11      747.47     10.99 o 
   3   2   8      439.58      428.31      6.72 o 
   4   2   8       23.85       22.22      1.78 o 
   5   2   8       36.02       31.86      3.66 o 
   6   2   8      178.19      169.19     13.33 o 
   7   2   8       11.37        9.66      3.01 o 
  -8   3   8        1.45        5.63      4.90 o 
  -7   3   8        6.52        6.67      2.33 o 
  -6   3   8       17.63       18.83      3.58 o 
  -5   3   8       85.83       70.85      4.36 o 
  -4   3   8       57.99       49.74      2.72 o 
  -3   3   8      198.49      172.85      4.08 o 
  -2   3   8      187.50      199.43      2.81 o 
  -1   3   8     1409.51     1550.52     12.49 o 
   0   3   8     1672.40     2172.52     12.52 o 
   1   3   8       24.43       29.01      1.50 o 
   2   3   8      417.29      474.43      6.52 o 
   3   3   8        0.08        0.73      1.97 o 
   4   3   8        7.53        7.18      2.44 o 
   5   3   8      101.23      120.33      6.04 o 
   6   3   8       51.53       48.98      5.33 o 
   7   3   8        3.79        4.49      2.52 o 
  -8   4   8       15.96       15.02      2.94 o 
  -7   4   8       30.90       40.14      3.67 o 
  -6   4   8       15.41       17.66      2.58 o 
  -5   4   8        5.43       -0.68      1.78 o 
  -4   4   8        8.75        8.10      1.32 o 
  -3   4   8       19.03       12.77      1.52 o 
  -2   4   8       59.89       73.01      1.94 o 
  -1   4   8      398.68      452.88      4.61 o 
   0   4   8      518.19      613.61      5.00 o 
   1   4   8       19.28       15.16      1.19 o 
   2   4   8       76.76       66.06      2.27 o 
   3   4   8       67.40       69.45      2.51 o 
   4   4   8        0.98        0.43      2.15 o 
   5   4   8      101.14      101.03      5.92 o 
   6   4   8        0.30       -1.02      2.67 o 
   7   4   8        1.62        5.90      2.21 o 
  -8   5   8       18.33       21.54      5.44 o 
  -7   5   8        0.37        2.06      2.82 o 
  -6   5   8       34.57       36.81      3.92 o 
  -5   5   8        0.45       -1.70      1.87 o 
  -4   5   8      162.09      148.33      4.33 o 
  -3   5   8      147.92      133.33      5.12 o 
  -2   5   8      170.63      160.71      4.13 o 
  -1   5   8       49.71       41.66      1.66 o 
   0   5   8       12.47       15.71      1.08 o 
   1   5   8        6.45        5.81      1.00 o 
   2   5   8        2.59        3.33      0.99 o 
   3   5   8      151.06      148.43      3.58 o 
   4   5   8       11.21       13.95      2.70 o 
   5   5   8       28.47       30.03      3.31 o 
   6   5   8       14.99       15.84      3.91 o 
   7   5   8       16.95       17.07      3.76 o 
  -7   6   8        0.03        0.19      3.03 o 
  -6   6   8       15.70       15.73      2.54 o 
  -5   6   8       58.22       54.08      3.67 o 
  -4   6   8       71.14       57.77      2.66 o 
  -3   6   8        0.52       -0.22      1.23 o 
  -2   6   8      218.72      218.51      4.91 o 
  -1   6   8     1672.51     1746.56     26.77 o 
   0   6   8     1426.86     1683.49     17.96 o 
   1   6   8       84.33       92.46      3.16 o 
   2   6   8        5.19        5.34      1.13 o 
   3   6   8      289.98      278.29      4.57 o 
   4   6   8       87.40       75.63      3.84 o 
   5   6   8        0.05       -1.76      1.76 o 
   6   6   8        0.86        0.52      2.53 o 
  -7   7   8       11.46       19.95      3.32 o 
  -6   7   8       16.55       18.99      2.24 o 
  -5   7   8       26.81       26.08      2.59 o 
  -4   7   8        0.94        1.52      1.12 o 
  -3   7   8       12.18       10.56      2.11 o 
  -2   7   8      389.52      380.42      6.32 o 
  -1   7   8      245.80      237.34      3.90 o 
   0   7   8       94.40      106.75      2.31 o 
   1   7   8      855.84      824.30      8.99 o 
   2   7   8       85.18       82.95      2.65 o 
   3   7   8        2.16        3.25      1.60 o 
   4   7   8        0.02       -1.28      1.28 o 
   5   7   8       43.07       54.01      3.95 o 
   6   7   8       12.91       13.13      2.09 o 
  -7   8   8        6.10        9.40      2.30 o 
  -6   8   8       11.73        8.92      2.67 o 
  -5   8   8       97.73       90.87      6.66 o 
  -4   8   8      104.54      103.32      4.33 o 
  -3   8   8      369.01      384.93     10.03 o 
  -2   8   8        5.24        7.26      1.35 o 
  -1   8   8       57.27       51.56      2.30 o 
   0   8   8       28.54       39.91      1.65 o 
   1   8   8       30.73       25.92      1.74 o 
   2   8   8       12.36       14.20      2.02 o 
   3   8   8       40.55       38.33      2.73 o 
   4   8   8        1.50       -0.39      1.58 o 
   5   8   8       48.01       49.34      5.31 o 
   6   8   8        0.28        7.50      1.91 o 
  -6   9   8       19.96       22.96      5.48 o 
  -5   9   8        1.37       -0.62      1.37 o 
  -4   9   8       83.19       75.40      4.23 o 
  -3   9   8        4.68        3.56      1.66 o 
  -2   9   8      166.28      161.59      5.77 o 
  -1   9   8        4.64        4.33      1.89 o 
   0   9   8      348.65      396.94      6.77 o 
   1   9   8      388.39      368.28      9.20 o 
   2   9   8      122.51      117.39      5.64 o 
   3   9   8       90.37       73.19      4.47 o 
   4   9   8        8.44       14.13      2.16 o 
   5   9   8        6.74        8.80      1.47 o 
  -6  10   8       46.07       59.95      3.88 o 
  -5  10   8       20.54       22.08      2.75 o 
  -4  10   8        0.12       -0.55      2.10 o 
  -3  10   8        4.20        4.28      2.23 o 
  -2  10   8       16.64       22.62      2.94 o 
  -1  10   8      369.82      386.11      9.41 o 
   0  10   8       33.84       31.44      3.26 o 
   1  10   8       33.00       26.90      2.70 o 
   2  10   8       12.32        7.00      1.65 o 
   3  10   8        0.06        1.47      1.40 o 
   4  10   8       33.67       29.77      2.60 o 
   5  10   8       23.38       23.87      2.57 o 
  -5  11   8        3.14        4.87      2.11 o 
  -4  11   8        0.16        0.17      1.23 o 
  -3  11   8       42.10       39.26      3.53 o 
  -2  11   8        1.07        0.97      1.34 o 
  -1  11   8       28.69       28.13      3.68 o 
   0  11   8      109.73      126.67      5.57 o 
   1  11   8       19.64       15.92      2.49 o 
   2  11   8        1.50        2.08      1.58 o 
   3  11   8        9.96        8.94      1.85 o 
   4  11   8        4.95        4.82      1.27 o 
  -5  12   8        0.94        1.63      1.17 o 
  -4  12   8        9.78        8.90      2.22 o 
  -3  12   8       41.81       46.81      3.12 o 
  -2  12   8       27.43       26.28      2.31 o 
  -1  12   8       39.42       34.51      2.69 o 
   0  12   8        1.31        3.61      2.06 o 
   1  12   8        0.01        2.47      1.77 o 
   2  12   8        0.79       -0.24      1.40 o 
   3  12   8        9.76       11.92      1.69 o 
  -3  13   8       11.29        9.89      1.87 o 
  -2  13   8        3.92        9.00      2.03 o 
  -1  13   8        3.74        0.42      1.67 o 
   0  13   8       21.37       24.57      3.29 o 
   1  13   8       23.44       23.54      2.52 o 
   2  13   8        0.50        0.50      0.82 o 
  -2  14   8        0.00       -2.30      2.30 o 
  -1  14   8        3.52        6.23      1.41 o 
   0  14   8       10.17        9.83      2.63 o 
  -2 -14   9        3.34        7.21      2.32 o 
  -1 -14   9       14.89       15.96      2.73 o 
   0 -14   9        0.47       -0.22      1.29 o 
   1 -14   9       23.95       21.55      2.51 o 
   2 -14   9        2.49        2.60      1.61 o 
  -4 -13   9        2.03        1.23      1.64 o 
  -3 -13   9       36.63       44.49      3.37 o 
  -2 -13   9       29.07       32.55      2.71 o 
  -1 -13   9        0.16       -1.61      2.00 o 
   0 -13   9        6.95        5.33      2.30 o 
   1 -13   9        7.41        5.77      1.27 o 
   2 -13   9       14.93       17.68      2.80 o 
   3 -13   9       17.77       24.05      2.65 o 
  -4 -12   9       48.97       54.67      3.19 o 
  -3 -12   9       96.10      104.53      5.56 o 
  -2 -12   9        0.31       -1.12      1.74 o 
  -1 -12   9       34.21       30.58      2.88 o 
   0 -12   9       13.07       13.67      2.28 o 
   1 -12   9       28.10       22.81      2.92 o 
   2 -12   9        2.88        3.34      1.99 o 
   3 -12   9       25.31       25.12      2.33 o 
   4 -12   9        2.27        1.50      1.86 o 
  -5 -11   9      108.95      125.53      7.74 o 
  -4 -11   9        0.69        1.84      2.39 o 
  -3 -11   9       57.88       58.56      4.93 o 
  -2 -11   9       19.16       21.79      2.55 o 
  -1 -11   9        0.01        0.58      1.72 o 
   0 -11   9       38.66       35.16      2.79 o 
   1 -11   9       40.26       42.74      3.03 o 
   2 -11   9        5.36        7.15      1.82 o 
   3 -11   9       95.24       92.54      4.44 o 
   4 -11   9       35.35       33.46      4.61 o 
   5 -11   9       57.94       63.16      4.25 o 
  -6 -10   9       25.29       29.09      2.39 o 
  -5 -10   9        4.22        3.64      1.36 o 
  -4 -10   9       31.34       35.71      3.37 o 
  -3 -10   9      227.24      241.24      9.11 o 
  -2 -10   9        2.71        3.28      1.75 o 
  -1 -10   9      918.71      950.93     11.38 o 
   0 -10   9      333.28      383.72      7.40 o 
   1 -10   9      603.18      623.43      9.62 o 
   2 -10   9      196.27      196.87      5.02 o 
   3 -10   9      118.18      129.71      4.87 o 
   4 -10   9       35.82       40.75      3.91 o 
   5 -10   9       55.72       51.56      4.58 o 
  -6  -9   9       14.40       19.58      2.23 o 
  -5  -9   9       21.66       20.54      2.28 o 
  -4  -9   9      159.25      159.70      6.19 o 
  -3  -9   9      883.68      896.05     16.60 o 
  -2  -9   9     1254.82     1226.28     21.93 o 
  -1  -9   9        0.43       -0.55      0.93 o 
   0  -9   9       81.29       87.96      2.58 o 
   1  -9   9      103.11       91.25      3.06 o 
   2  -9   9     2557.50     2473.71     34.30 o 
   3  -9   9       70.43       66.97      3.42 o 
   4  -9   9      139.12      137.22      6.41 o 
   5  -9   9        1.33        0.85      2.91 o 
   6  -9   9        4.46        1.96      3.10 o 
  -7  -8   9        0.47        3.13      3.22 o 
  -6  -8   9       41.85       44.12      3.24 o 
  -5  -8   9       63.17       66.87      5.20 o 
  -4  -8   9       28.67       23.43      3.15 o 
  -3  -8   9        7.66        3.63      1.97 o 
  -2  -8   9      123.29      110.96      3.55 o 
  -1  -8   9       17.27       11.66      1.35 o 
   0  -8   9        3.25        4.52      1.33 o 
   1  -8   9      396.45      369.45      5.24 o 
   2  -8   9      204.46      196.68      4.34 o 
   3  -8   9        0.06       -0.52      1.46 o 
   4  -8   9      213.68      198.90      6.62 o 
   5  -8   9       84.99       84.05      6.30 o 
   6  -8   9        0.15        0.79      1.83 o 
  -7  -7   9       10.26        7.83      3.08 o 
  -6  -7   9        0.60       -3.25      3.90 o 
  -5  -7   9      125.94      113.60      5.75 o 
  -4  -7   9      105.25       90.26      4.78 o 
  -3  -7   9      427.85      407.07      6.27 o 
  -2  -7   9      162.22      171.79      3.98 o 
  -1  -7   9       66.87       74.30      2.34 o 
   0  -7   9       63.06       81.55      2.62 o 
   1  -7   9       84.40       74.90      2.48 o 
   2  -7   9     1331.88     1292.62     16.24 o 
   3  -7   9        2.70       -0.47      2.13 o 
   4  -7   9        8.48       10.22      2.32 o 
   5  -7   9       78.37       92.73      6.69 o 
   6  -7   9        0.24       -0.64      2.53 o 
   7  -7   9       22.62       30.22      5.13 o 
  -7  -6   9        0.74        2.41      2.17 o 
  -6  -6   9       90.54       98.72      7.97 o 
  -5  -6   9       13.04        9.43      2.40 o 
  -4  -6   9      150.36      138.02      4.33 o 
  -3  -6   9      440.30      420.52      5.70 o 
  -2  -6   9      136.04      128.46      5.20 o 
  -1  -6   9      407.18      382.05      5.62 o 
   0  -6   9      451.48      514.46      6.81 o 
   1  -6   9        2.50        5.58      1.41 o 
   2  -6   9       93.38       78.68      2.86 o 
   3  -6   9      271.44      260.19      4.67 o 
   4  -6   9       52.46       47.20      5.29 o 
   5  -6   9        1.97        1.94      1.99 o 
   6  -6   9        6.39        4.77      1.63 o 
   7  -6   9        1.63       -2.22      3.12 o 
  -7  -5   9       14.72       14.56      4.71 o 
  -6  -5   9        9.24       13.83      3.80 o 
  -5  -5   9     1112.23     1051.27     17.42 o 
  -4  -5   9      277.16      273.12      6.25 o 
  -3  -5   9        0.14        0.06      0.93 o 
  -2  -5   9        0.45       -0.36      1.05 o 
  -1  -5   9      123.01      120.98      2.79 o 
   0  -5   9      190.80      208.23      3.10 o 
   1  -5   9       12.50        6.39      0.96 o 
   2  -5   9        8.69        9.35      1.91 o 
   3  -5   9        8.31        7.86      1.38 o 
   4  -5   9      279.89      258.09      5.73 o 
   5  -5   9        0.16        1.13      1.44 o 
   6  -5   9        0.68        0.75      1.75 o 
   7  -5   9        2.49        2.33      2.06 o 
  -8  -4   9       22.31       19.26      3.75 o 
  -7  -4   9       36.38       31.20      6.14 o 
  -6  -4   9       47.67       45.14     10.33 o 
  -5  -4   9       61.14       55.84      4.85 o 
  -4  -4   9        0.57       -1.03      1.03 o 
  -3  -4   9       73.03       61.33      2.75 o 
  -2  -4   9        7.25        8.65      1.06 o 
  -1  -4   9       27.60       33.32      1.38 o 
   0  -4   9        2.84        8.06      1.10 o 
   1  -4   9       46.18       47.95      1.68 o 
   2  -4   9      303.16      286.45      5.12 o 
   3  -4   9      324.67      336.03      8.48 o 
   4  -4   9      248.98      231.06      5.73 o 
   5  -4   9       55.36       53.53      4.11 o 
   6  -4   9       25.72       16.73      3.13 o 
   7  -4   9        0.81        4.96      1.70 o 
  -8  -3   9       68.61       85.01      5.84 o 
  -7  -3   9       36.64       46.29      4.72 o 
  -6  -3   9      315.46      317.92      8.40 o 
  -5  -3   9       99.94       87.20      3.39 o 
  -4  -3   9        6.39        6.08      1.29 o 
  -3  -3   9      383.76      371.88      7.37 o 
  -2  -3   9      299.18      316.34      5.45 o 
  -1  -3   9       28.00       34.98      1.54 o 
   0  -3   9        0.45        1.29      0.87 o 
   1  -3   9      336.63      369.14      4.22 o 
   2  -3   9      461.11      446.66      7.36 o 
   3  -3   9        6.39        7.46      1.84 o 
   4  -3   9      167.35      172.62      5.03 o 
   5  -3   9       30.43       30.68      3.89 o 
   6  -3   9        0.96       -1.21      1.84 o 
   7  -3   9       29.99       26.76      3.83 o 
  -8  -2   9       60.39       78.41      6.94 o 
  -7  -2   9      132.27      136.90      7.22 o 
  -6  -2   9      313.35      287.97      7.71 o 
  -5  -2   9       11.20       11.03      1.57 o 
  -4  -2   9        1.25       -0.74      1.02 o 
  -3  -2   9        5.72        4.92      1.44 o 
  -2  -2   9       11.28       16.14      1.44 o 
  -1  -2   9      335.11      338.18      3.82 o 
   0  -2   9       92.28      118.05      2.30 o 
   1  -2   9      525.76      556.02      5.30 o 
   2  -2   9       61.47       61.00      2.17 o 
   3  -2   9      174.44      162.53      4.69 o 
   4  -2   9       34.87       32.12      2.23 o 
   5  -2   9      116.05      104.32      7.87 o 
   6  -2   9       13.47        8.17      3.30 o 
   7  -2   9       65.19       70.32      8.31 o 
  -8  -1   9        0.03       -0.63      2.96 o 
  -7  -1   9        2.70        3.36      1.29 o 
  -6  -1   9       46.30       40.08      3.33 o 
  -5  -1   9       15.82       18.98      1.98 o 
  -4  -1   9      515.01      501.07     11.07 o 
  -3  -1   9       94.42       90.42      3.32 o 
  -2  -1   9      127.42      139.83      3.08 o 
  -1  -1   9      289.43      261.19      3.75 o 
   0  -1   9       71.37       67.53      1.97 o 
   1  -1   9        0.04        1.39      0.77 o 
   2  -1   9        0.03        0.48      0.92 o 
   3  -1   9      136.13      126.04      4.25 o 
   4  -1   9       38.37       34.48      2.41 o 
   5  -1   9       25.04       27.75      4.93 o 
   6  -1   9       10.67       10.56      5.40 o 
   7  -1   9       52.58       50.88      7.06 o 
  -8   0   9        7.12       10.49      4.42 o 
  -7   0   9        0.21        0.18      1.87 o 
  -6   0   9        7.43       11.14      2.44 o 
  -5   0   9       36.58       29.68      2.02 o 
  -4   0   9       20.84       24.12      2.16 o 
  -3   0   9       18.15       18.88      1.66 o 
  -2   0   9      117.90      107.66      2.70 o 
  -1   0   9        4.37        2.50      0.84 o 
   0   0   9       99.15      116.16      2.55 o 
   1   0   9       28.78       20.69      1.36 o 
   2   0   9       52.74       61.72      2.36 o 
   3   0   9      244.12      262.83      5.50 o 
   4   0   9       63.74       64.33      3.35 o 
   5   0   9        8.11        4.45      2.82 o 
   6   0   9       15.58       17.85      5.44 o 
   7   0   9        5.92       13.80      4.36 o 
  -8   1   9        0.06        2.72      3.65 o 
  -7   1   9        4.95        8.60      3.36 o 
  -6   1   9       58.37       55.24      4.56 o 
  -5   1   9        3.80        4.53      2.10 o 
  -4   1   9      112.00      121.21      4.20 o 
  -3   1   9      200.83      194.22      4.43 o 
  -2   1   9      283.66      280.42      6.89 o 
  -1   1   9       25.01       19.68      1.25 o 
   0   1   9      197.69      194.64      3.08 o 
   1   1   9      182.08      173.18      2.35 o 
   2   1   9      177.39      175.66      4.31 o 
   3   1   9       20.37       19.33      2.01 o 
   4   1   9       10.69       13.10      1.37 o 
   5   1   9       31.81       31.02      3.78 o 
   6   1   9      120.51      119.13     11.20 o 
   7   1   9        0.41       -1.76      2.36 o 
  -8   2   9        0.00        5.32      4.26 o 
  -7   2   9        0.52        1.09      2.59 o 
  -6   2   9        8.86        6.32      1.61 o 
  -5   2   9       98.40       96.48      5.48 o 
  -4   2   9      143.32      117.79      4.60 o 
  -3   2   9      245.69      237.31      4.88 o 
  -2   2   9        0.19        3.21      1.09 o 
  -1   2   9      181.06      179.60      3.16 o 
   0   2   9      386.40      479.25      4.44 o 
   1   2   9        0.03        1.24      0.74 o 
   2   2   9        2.50        1.33      1.01 o 
   3   2   9        5.45        5.40      1.25 o 
   4   2   9       39.70       39.82      2.20 o 
   5   2   9        0.08       -1.24      1.72 o 
   6   2   9       41.40       39.27      7.14 o 
   7   2   9       61.91       65.30      9.36 o 
  -8   3   9        9.83       15.08      7.61 o 
  -7   3   9        9.46        6.32      2.31 o 
  -6   3   9        1.08       -0.24      1.79 o 
  -5   3   9       17.61       15.58      1.92 o 
  -4   3   9       98.24       94.70      3.08 o 
  -3   3   9      103.16       94.31      3.28 o 
  -2   3   9      447.84      494.32      9.91 o 
  -1   3   9      501.10      511.39      7.38 o 
   0   3   9     1428.46     1809.71     10.95 o 
   1   3   9      421.35      464.32      6.96 o 
   2   3   9      116.55      112.57      3.09 o 
   3   3   9       35.24       31.45      1.95 o 
   4   3   9        7.12        9.76      1.59 o 
   5   3   9        0.02        4.82      2.29 o 
   6   3   9        3.55        1.23      2.06 o 
   7   3   9       15.83       23.81      3.16 o 
  -8   4   9        0.03        0.65      1.62 o 
  -7   4   9        1.16        0.14      1.50 o 
  -6   4   9       74.32       75.57      5.34 o 
  -5   4   9       50.68       40.54      3.25 o 
  -4   4   9      213.59      186.26      5.18 o 
  -3   4   9       86.77       81.26      3.42 o 
  -2   4   9       54.96       79.53      2.68 o 
  -1   4   9        4.68       10.33      1.02 o 
   0   4   9      122.51      168.17      3.51 o 
   1   4   9      403.80      442.46      5.61 o 
   2   4   9        5.00        6.04      1.03 o 
   3   4   9       38.21       27.48      1.70 o 
   4   4   9        9.95        7.14      2.29 o 
   5   4   9        7.60        8.81      3.36 o 
   6   4   9        5.69        8.99      3.04 o 
   7   4   9        4.97        7.32      3.16 o 
  -7   5   9        0.61        3.64      1.96 o 
  -6   5   9       19.74       21.93      3.15 o 
  -5   5   9        3.75        0.54      1.59 o 
  -4   5   9        5.96        4.54      1.69 o 
  -3   5   9        1.51        0.20      0.87 o 
  -2   5   9       86.68       79.55      2.76 o 
  -1   5   9       32.05       33.18      1.66 o 
   0   5   9       13.00       10.50      1.24 o 
   1   5   9       17.91       13.81      1.56 o 
   2   5   9        7.12        5.80      1.22 o 
   3   5   9       23.81       17.39      1.24 o 
   4   5   9       10.45        6.49      3.23 o 
   5   5   9       48.57       43.18      3.64 o 
   6   5   9        0.08       -1.27      2.76 o 
  -7   6   9       11.57        9.89      2.26 o 
  -6   6   9        1.06        0.08      1.78 o 
  -5   6   9       44.83       41.35      3.45 o 
  -4   6   9       12.94       14.94      2.17 o 
  -3   6   9      721.39      684.29      9.52 o 
  -2   6   9      124.07      107.43      2.55 o 
  -1   6   9       45.23       42.98      1.78 o 
   0   6   9        0.34        1.85      0.81 o 
   1   6   9      157.12      148.73      2.99 o 
   2   6   9      112.98      108.61      2.90 o 
   3   6   9       37.68       32.00      2.78 o 
   4   6   9       39.53       42.02      3.05 o 
   5   6   9       10.95        9.04      2.24 o 
   6   6   9       12.24       16.25      3.36 o 
  -7   7   9        3.29        8.97      2.57 o 
  -6   7   9       11.91       13.82      2.10 o 
  -5   7   9       16.84       15.01      2.23 o 
  -4   7   9      339.43      335.79      8.70 o 
  -3   7   9      116.93      115.07      3.10 o 
  -2   7   9     1181.48     1165.08     12.72 o 
  -1   7   9        9.76        8.46      1.00 o 
   0   7   9       49.79       52.20      1.88 o 
   1   7   9      465.47      434.33      5.12 o 
   2   7   9       10.83       10.72      1.49 o 
   3   7   9        0.62        2.19      1.53 o 
   4   7   9       89.95       88.39      4.40 o 
   5   7   9        1.09        0.87      1.95 o 
   6   7   9        4.94        4.77      4.16 o 
  -7   8   9        0.18       -0.63      1.73 o 
  -6   8   9       28.28       32.03      2.56 o 
  -5   8   9        2.26        1.12      1.07 o 
  -4   8   9      283.47      283.00      6.03 o 
  -3   8   9       29.07       24.18      2.68 o 
  -2   8   9      612.32      598.84     10.03 o 
  -1   8   9       40.17       34.54      1.77 o 
   0   8   9     1032.63     1181.67     11.56 o 
   1   8   9       57.69       59.03      3.17 o 
   2   8   9      382.61      348.27      9.07 o 
   3   8   9       92.52       89.52      4.33 o 
   4   8   9        5.91        3.76      1.47 o 
   5   8   9        1.51        0.86      2.56 o 
  -6   9   9        8.35        5.98      2.38 o 
  -5   9   9        1.63        1.97      2.00 o 
  -4   9   9        1.57        2.00      1.09 o 
  -3   9   9      245.93      243.95      6.81 o 
  -2   9   9      217.33      218.64      6.56 o 
  -1   9   9       13.16        8.80      2.23 o 
   0   9   9      184.52      207.88      8.38 o 
   1   9   9       43.73       43.30      3.85 o 
   2   9   9       79.18       69.22      4.48 o 
   3   9   9       17.60       16.67      2.01 o 
   4   9   9        9.70       12.40      2.13 o 
   5   9   9        0.26        0.90      1.35 o 
  -6  10   9        4.01        2.70      2.88 o 
  -5  10   9        1.52       -0.18      2.06 o 
  -4  10   9       24.29       27.41      3.19 o 
  -3  10   9      121.84      114.41      5.46 o 
  -2  10   9       35.96       31.59      2.71 o 
  -1  10   9       26.13       22.33      3.08 o 
   0  10   9        6.60        9.33      2.33 o 
   1  10   9       68.18       66.04      3.90 o 
   2  10   9       11.22       11.03      1.96 o 
   3  10   9        1.74        2.02      1.47 o 
   4  10   9       46.38       48.30      2.87 o 
  -5  11   9        9.40       10.52      2.68 o 
  -4  11   9       17.89       19.35      2.62 o 
  -3  11   9       56.85       66.82      3.85 o 
  -2  11   9       15.51       10.85      1.56 o 
  -1  11   9       11.95       13.11      2.38 o 
   0  11   9       24.23       29.97      3.13 o 
   1  11   9       12.02       10.39      1.72 o 
   2  11   9       34.94       35.73      2.59 o 
   3  11   9       11.82        9.65      1.73 o 
   4  11   9        6.13        2.75      1.38 o 
  -4  12   9        1.50       -0.51      2.17 o 
  -3  12   9        5.79        2.57      0.89 o 
  -2  12   9       47.26       53.65      3.12 o 
  -1  12   9        6.26        6.86      1.98 o 
   0  12   9       25.62       28.49      2.31 o 
   1  12   9       34.82       29.49      2.90 o 
   2  12   9        4.31        4.40      1.81 o 
   3  12   9        8.57        6.56      1.55 o 
  -3  13   9       19.23       18.45      2.85 o 
  -2  13   9       13.47       17.69      2.04 o 
  -1  13   9        5.17        3.22      1.77 o 
   0  13   9        0.03        0.03      1.70 o 
   1  13   9        1.12        1.58      1.28 o 
  -2 -14  10       17.21       20.57      2.00 o 
  -1 -14  10        6.86        7.27      1.70 o 
   0 -14  10        1.62        1.96      1.31 o 
   1 -14  10        1.43        2.00      1.78 o 
   2 -14  10        0.03        1.67      1.12 o 
  -3 -13  10        0.24        1.69      2.29 o 
  -2 -13  10       35.16       29.11      2.95 o 
  -1 -13  10        2.66        2.80      1.75 o 
   0 -13  10      103.69      116.30      4.89 o 
   1 -13  10       39.79       37.72      2.90 o 
   2 -13  10        0.32        1.87      1.77 o 
   3 -13  10        1.06        4.71      1.76 o 
  -4 -12  10       11.61       12.53      1.79 o 
  -3 -12  10        1.00       -0.48      1.89 o 
  -2 -12  10       43.94       35.95      2.81 o 
  -1 -12  10       38.62       39.38      3.36 o 
   0 -12  10      115.47      124.79      4.84 o 
   1 -12  10       82.86       67.24      3.65 o 
   2 -12  10       65.66       63.72      3.88 o 
   3 -12  10        0.97       -1.32      1.32 o 
   4 -12  10       58.92       54.67      5.66 o 
  -5 -11  10      100.04      134.81      4.94 o 
  -4 -11  10       34.81       31.25      2.99 o 
  -3 -11  10        8.65        8.01      2.63 o 
  -2 -11  10       34.87       34.64      3.07 o 
  -1 -11  10        3.10        6.17      1.98 o 
   0 -11  10       48.45       47.36      3.47 o 
   1 -11  10        0.54       -1.22      1.80 o 
   2 -11  10      128.58      124.81      4.73 o 
   3 -11  10        0.06       -1.96      2.42 o 
   4 -11  10       43.80       49.69      4.36 o 
   5 -11  10       70.03       77.49      6.63 o 
  -6 -10  10       26.69       36.43      2.94 o 
  -5 -10  10       30.35       32.51      2.82 o 
  -4 -10  10       54.12       63.66      3.88 o 
  -3 -10  10        0.77       -0.28      2.37 o 
  -2 -10  10      203.06      186.85      5.32 o 
  -1 -10  10      296.57      279.20      8.70 o 
   0 -10  10      404.38      451.06      9.13 o 
   1 -10  10      174.97      157.63      4.64 o 
   2 -10  10       21.62       20.65      2.30 o 
   3 -10  10        0.21        2.83      1.83 o 
   4 -10  10      285.51      319.38     16.73 o 
   5 -10  10        3.92        3.57      2.73 o 
  -6  -9  10       38.43       35.62      2.91 o 
  -5  -9  10        5.14        4.08      2.01 o 
  -4  -9  10       13.10       15.58      2.56 o 
  -3  -9  10       62.27       71.19      3.76 o 
  -2  -9  10       12.32       13.94      2.44 o 
  -1  -9  10      121.96      106.16      4.03 o 
   0  -9  10        0.21        0.13      1.12 o 
   1  -9  10        9.36        5.38      1.39 o 
   2  -9  10      483.66      495.66     10.27 o 
   3  -9  10       47.44       50.07      3.05 o 
   4  -9  10       76.54       82.50      6.06 o 
   5  -9  10        5.70        6.72      2.88 o 
   6  -9  10        7.01        7.29      3.57 o 
  -6  -8  10        2.68       -0.17      1.50 o 
  -5  -8  10        0.02        0.32      1.87 o 
  -4  -8  10      182.71      167.74      4.98 o 
  -3  -8  10       65.14       62.55      3.68 o 
  -2  -8  10        1.80        1.72      1.04 o 
  -1  -8  10       28.33       27.13      2.33 o 
   0  -8  10      217.59      227.64      4.00 o 
   1  -8  10       23.67       20.10      1.50 o 
   2  -8  10        7.96        8.84      1.70 o 
   3  -8  10      237.06      207.12      5.55 o 
   4  -8  10        7.12        8.20      3.34 o 
   5  -8  10        9.78        6.64      3.65 o 
   6  -8  10        0.25        1.98      2.79 o 
  -7  -7  10       23.75       30.17      2.99 o 
  -6  -7  10        0.25        1.05      1.83 o 
  -5  -7  10       14.84        4.69      2.97 o 
  -4  -7  10      359.07      336.66      7.60 o 
  -3  -7  10      195.12      197.48      4.63 o 
  -2  -7  10       30.28       31.19      1.74 o 
  -1  -7  10        8.68        8.27      1.09 o 
   0  -7  10        0.13        1.38      1.20 o 
   1  -7  10        5.22        6.72      1.03 o 
   2  -7  10      526.86      483.99      7.11 o 
   3  -7  10      594.06      557.85      8.75 o 
   4  -7  10       13.12       12.16      2.51 o 
   5  -7  10       32.91       26.42      3.99 o 
   6  -7  10       17.34       19.24      2.79 o 
  -7  -6  10       18.05       18.39      2.84 o 
  -6  -6  10       12.96       10.52      3.21 o 
  -5  -6  10       27.45       35.06      3.42 o 
  -4  -6  10      332.00      293.42      8.03 o 
  -3  -6  10       16.26       17.93      1.33 o 
  -2  -6  10       28.54       33.23      1.79 o 
  -1  -6  10       60.24       67.58      2.44 o 
   0  -6  10      522.41      651.44      8.88 o 
   1  -6  10       64.35       68.30      2.31 o 
   2  -6  10       76.74       59.63      2.69 o 
   3  -6  10      568.48      536.38      7.05 o 
   4  -6  10       91.60       84.61      4.57 o 
   5  -6  10        0.61        3.42      1.85 o 
   6  -6  10        2.42        4.22      4.30 o 
  -7  -5  10       73.03       77.07      7.49 o 
  -6  -5  10        0.00        3.57      2.13 o 
  -5  -5  10       60.80       58.14      4.30 o 
  -4  -5  10        0.15       -0.13      0.95 o 
  -3  -5  10      174.56      179.64      3.63 o 
  -2  -5  10      109.18      108.34      3.21 o 
  -1  -5  10      798.30      813.88      7.25 o 
   0  -5  10      337.31      414.39      4.92 o 
   1  -5  10       23.44       23.60      1.61 o 
   2  -5  10      289.43      303.16      5.31 o 
   3  -5  10      502.17      449.20      6.76 o 
   4  -5  10       34.05       34.47      3.34 o 
   5  -5  10       43.28       32.89      3.27 o 
   6  -5  10       22.64       17.34      3.87 o 
   7  -5  10        0.26        1.04      1.17 o 
  -7  -4  10        0.02       -1.15      3.26 o 
  -6  -4  10      177.84      209.95     21.62 o 
  -5  -4  10       89.19       83.86      5.63 o 
  -4  -4  10      694.33      641.62      9.91 o 
  -3  -4  10      111.65      106.39      3.31 o 
  -2  -4  10        3.67        2.46      0.98 o 
  -1  -4  10       39.21       34.25      1.59 o 
   0  -4  10       94.64      128.40      3.15 o 
   1  -4  10        0.18        1.66      0.90 o 
   2  -4  10        0.00        0.11      1.09 o 
   3  -4  10      521.61      512.20      7.56 o 
   4  -4  10      177.11      159.70      6.68 o 
   5  -4  10        1.58        2.16      3.08 o 
   6  -4  10        1.12        1.82      2.08 o 
   7  -4  10        5.39        5.58      3.56 o 
  -8  -3  10       64.72       75.07      5.27 o 
  -7  -3  10        3.21       11.76      4.32 o 
  -6  -3  10      365.58      375.73     10.97 o 
  -5  -3  10       35.94       32.90      3.23 o 
  -4  -3  10       96.20       88.42      3.20 o 
  -3  -3  10        4.46        4.59      1.63 o 
  -2  -3  10      339.74      331.62      4.92 o 
  -1  -3  10      607.31      628.49      8.68 o 
   0  -3  10      552.75      682.58      7.69 o 
   1  -3  10      362.45      379.29      4.57 o 
   2  -3  10        5.90        4.31      1.02 o 
   3  -3  10      221.24      213.45      4.88 o 
   4  -3  10        1.99        5.82      1.62 o 
   5  -3  10      542.99      576.02     18.22 o 
   6  -3  10       84.56       94.63      5.56 o 
   7  -3  10       70.46       75.48      6.98 o 
  -8  -2  10        0.09       -0.43      2.48 o 
  -7  -2  10       76.30       88.41     10.96 o 
  -6  -2  10        5.56        3.31      1.97 o 
  -5  -2  10       21.04       18.22      1.92 o 
  -4  -2  10      100.87       98.60      3.31 o 
  -3  -2  10      172.93      175.14      4.25 o 
  -2  -2  10      658.89      660.68      7.56 o 
  -1  -2  10      219.59      200.87      3.17 o 
   0  -2  10       47.15       46.69      1.82 o 
   1  -2  10     1360.17     1332.44     13.11 o 
   2  -2  10      140.55      148.19      3.51 o 
   3  -2  10      151.25      138.17      3.97 o 
   4  -2  10        1.43        1.08      1.25 o 
   5  -2  10      216.31      206.52     10.00 o 
   6  -2  10        0.06       -1.36      3.82 o 
   7  -2  10       93.56       97.46      8.31 o 
  -8  -1  10       23.65       29.62      4.96 o 
  -7  -1  10       22.16       21.40      2.69 o 
  -6  -1  10       16.04       15.21      2.58 o 
  -5  -1  10      424.47      383.22      9.34 o 
  -4  -1  10       32.40       27.18      1.89 o 
  -3  -1  10       38.24       34.40      2.41 o 
  -2  -1  10       32.45       29.52      1.73 o 
  -1  -1  10      545.85      510.83      5.36 o 
   0  -1  10      885.12     1025.29     12.12 o 
   1  -1  10      150.47      151.62      3.21 o 
   2  -1  10       49.93       44.43      2.18 o 
   3  -1  10      637.17      615.34      7.53 o 
   4  -1  10      115.47      110.88      4.35 o 
   5  -1  10       25.76       21.19      4.86 o 
   6  -1  10      135.27      132.28     11.91 o 
   7  -1  10        0.63       -1.54      1.54 o 
  -8   0  10        0.00       -2.22      3.61 o 
  -7   0  10       10.40        5.91      2.58 o 
  -6   0  10        9.14        5.54      2.45 o 
  -5   0  10       78.60       68.13      3.43 o 
  -4   0  10      148.97      134.30      3.73 o 
  -3   0  10      313.53      332.88      6.61 o 
  -2   0  10       13.90       15.40      1.39 o 
  -1   0  10       21.26       29.15      1.53 o 
   0   0  10        0.11        1.67      0.87 o 
   1   0  10      162.41      177.09      3.18 o 
   2   0  10       10.44       15.39      1.92 o 
   3   0  10        1.62        5.18      1.24 o 
   4   0  10       21.46       23.81      2.48 o 
   5   0  10        0.10        1.00      1.77 o 
   6   0  10      132.37      127.51     10.40 o 
   7   0  10        1.53        0.80      3.15 o 
  -8   1  10        1.39        2.86      1.70 o 
  -7   1  10       15.02       16.54      3.57 o 
  -6   1  10       77.03       69.63      6.63 o 
  -5   1  10      610.86      602.17     26.56 o 
  -4   1  10       25.84       28.53      1.98 o 
  -3   1  10        3.50        7.66      1.47 o 
  -2   1  10       99.50      100.46      2.77 o 
  -1   1  10      305.72      294.39      4.03 o 
   0   1  10        0.08        0.90      0.84 o 
   1   1  10      281.71      292.00      5.05 o 
   2   1  10       24.91       30.18      2.42 o 
   3   1  10      104.62       99.26      2.90 o 
   4   1  10      101.87      106.34      3.95 o 
   5   1  10        0.70        0.49      2.58 o 
   6   1  10        7.69       15.44      5.22 o 
   7   1  10        0.50       -1.18      3.11 o 
  -8   2  10        0.69       -0.19      4.19 o 
  -7   2  10        2.06        5.27      2.33 o 
  -6   2  10        2.15        5.88      4.44 o 
  -5   2  10        4.74        4.15      2.74 o 
  -4   2  10        0.25        0.41      1.18 o 
  -3   2  10       20.70       25.37      2.03 o 
  -2   2  10       46.53       47.27      2.12 o 
  -1   2  10      428.18      434.84      4.83 o 
   0   2  10       10.28        9.80      1.04 o 
   1   2  10       22.96       19.11      1.25 o 
   2   2  10       51.04       54.65      2.78 o 
   3   2  10        2.13        3.32      1.21 o 
   4   2  10       60.02       52.78      2.66 o 
   5   2  10        2.57        0.82      2.23 o 
   6   2  10        0.07        0.66      4.12 o 
   7   2  10        6.39       10.82      3.67 o 
  -8   3  10        4.73       12.58      8.58 o 
  -7   3  10        1.19        3.77      1.81 o 
  -6   3  10       27.49       27.69      3.76 o 
  -5   3  10       46.94       38.78      2.93 o 
  -4   3  10       66.74       58.89      2.63 o 
  -3   3  10       36.74       37.01      2.28 o 
  -2   3  10      481.87      456.71      6.12 o 
  -1   3  10        1.92        4.19      0.90 o 
   0   3  10        0.13        1.16      0.92 o 
   1   3  10      392.28      378.61      5.03 o 
   2   3  10      396.76      383.13      7.25 o 
   3   3  10      170.58      155.92      4.22 o 
   4   3  10       15.22       20.36      2.22 o 
   5   3  10       16.98       15.53      2.98 o 
   6   3  10        0.15        1.19      4.81 o 
   7   3  10       12.09       15.59      2.41 o 
  -8   4  10        0.00       -0.74      1.64 o 
  -7   4  10        1.85        0.32      1.81 o 
  -6   4  10        0.34       -0.14      2.21 o 
  -5   4  10       86.46       80.03      4.19 o 
  -4   4  10        0.43        0.34      2.44 o 
  -3   4  10      184.28      161.37      4.27 o 
  -2   4  10      258.03      248.57      6.22 o 
  -1   4  10      410.69      443.97      5.36 o 
   0   4  10      605.32      687.27      6.71 o 
   1   4  10      180.28      176.19      3.93 o 
   2   4  10      239.63      219.19      3.69 o 
   3   4  10       17.33       23.23      1.92 o 
   4   4  10       58.94       50.41      3.34 o 
   5   4  10        9.70        6.16      3.35 o 
   6   4  10        2.65        0.81      2.66 o 
  -7   5  10        0.31        2.74      1.80 o 
  -6   5  10        4.32        2.02      2.22 o 
  -5   5  10       84.02       76.51      4.22 o 
  -4   5  10        3.07        3.39      1.44 o 
  -3   5  10       10.06       11.93      1.32 o 
  -2   5  10      114.59      112.86      2.66 o 
  -1   5  10        0.34        1.50      0.97 o 
   0   5  10        9.08       10.64      1.28 o 
   1   5  10       23.70       18.96      1.35 o 
   2   5  10       40.98       32.52      1.70 o 
   3   5  10      142.23      134.09      5.47 o 
   4   5  10        3.87       -1.11      3.32 o 
   5   5  10        0.25        0.28      2.08 o 
   6   5  10       25.43       30.26      3.90 o 
  -7   6  10       11.68       14.80      1.78 o 
  -6   6  10        0.00       -1.82      1.82 o 
  -5   6  10      127.18      130.08      5.11 o 
  -4   6  10       68.16       53.44      4.00 o 
  -3   6  10      190.55      178.97      4.06 o 
  -2   6  10        4.74        5.69      1.43 o 
  -1   6  10        3.64        4.68      0.94 o 
   0   6  10      362.84      415.94      5.26 o 
   1   6  10       18.48       18.60      1.57 o 
   2   6  10        2.49        3.12      1.32 o 
   3   6  10       76.15       70.81      3.36 o 
   4   6  10        0.07        2.17      2.21 o 
   5   6  10        2.58        1.64      2.76 o 
   6   6  10       17.67       20.37      4.30 o 
  -7   7  10        1.56        4.31      1.53 o 
  -6   7  10        0.01       -1.54      1.66 o 
  -5   7  10        3.98        5.29      1.55 o 
  -4   7  10       83.79       84.15      3.76 o 
  -3   7  10       21.32       18.00      2.45 o 
  -2   7  10      110.15      113.27      3.00 o 
  -1   7  10       40.85       42.45      1.73 o 
   0   7  10       11.60       16.09      1.20 o 
   1   7  10      149.38      133.02      3.20 o 
   2   7  10       51.57       45.40      2.64 o 
   3   7  10      103.51      113.82      4.11 o 
   4   7  10        5.73        6.86      1.88 o 
   5   7  10        4.67        2.14      1.68 o 
  -6   8  10        0.94        1.95      1.86 o 
  -5   8  10       28.32       30.23      2.75 o 
  -4   8  10        2.25        3.85      1.43 o 
  -3   8  10      296.45      299.21      7.51 o 
  -2   8  10        2.79        1.32      1.36 o 
  -1   8  10      392.51      366.99      8.23 o 
   0   8  10       89.22       94.59      3.98 o 
   1   8  10      239.87      237.18      7.12 o 
   2   8  10       55.02       54.93      3.87 o 
   3   8  10       22.74       15.87      2.03 o 
   4   8  10        7.73        4.12      1.70 o 
   5   8  10       31.62       35.85      2.69 o 
  -6   9  10        3.44        3.42      1.98 o 
  -5   9  10        3.06        1.60      1.87 o 
  -4   9  10        2.04        3.02      1.92 o 
  -3   9  10       51.34       47.42      3.94 o 
  -2   9  10      257.92      259.73      7.01 o 
  -1   9  10      319.46      308.74      8.53 o 
   0   9  10      182.22      202.06      5.55 o 
   1   9  10      588.60      574.16     17.71 o 
   2   9  10        0.94       -0.02      1.93 o 
   3   9  10        7.59        7.10      1.71 o 
   4   9  10       10.40       10.31      1.64 o 
   5   9  10        1.51        2.07      0.96 o 
  -5  10  10        1.32       -1.69      1.69 o 
  -4  10  10        3.97        7.89      1.95 o 
  -3  10  10       18.86       14.63      2.55 o 
  -2  10  10        1.68        2.80      1.65 o 
  -1  10  10       71.95       75.02      4.33 o 
   0  10  10        0.03       -0.35      0.96 o 
   1  10  10        1.08        1.40      1.67 o 
   2  10  10        5.47        8.41      1.62 o 
   3  10  10       42.84       41.05      2.94 o 
   4  10  10        0.97        3.77      1.34 o 
  -5  11  10       46.30       62.15      3.04 o 
  -4  11  10        0.08       -0.51      1.92 o 
  -3  11  10        1.04        3.17      1.64 o 
  -2  11  10       12.32       11.73      1.66 o 
  -1  11  10       33.45       34.85      2.47 o 
   0  11  10       98.38      109.23      4.69 o 
   1  11  10       15.89       10.68      1.67 o 
   2  11  10        1.41       -0.60      1.35 o 
   3  11  10        0.56       -0.85      1.29 o 
  -4  12  10       11.08       16.02      2.18 o 
  -3  12  10        9.45        9.65      2.18 o 
  -2  12  10        7.48        6.82      1.82 o 
  -1  12  10       72.47       67.56      3.75 o 
   0  12  10       25.82       36.68      3.40 o 
   1  12  10        0.03        0.14      1.06 o 
   2  12  10        8.52       10.43      1.74 o 
  -2  13  10        0.04        0.30      0.97 o 
  -1  13  10        4.24        4.45      1.10 o 
   0  13  10        1.60        3.07      1.44 o 
   1  13  10        1.05       -0.68      1.54 o 
  -1 -14  11       10.05       15.27      1.74 o 
   0 -14  11        2.37        3.58      1.20 o 
   1 -14  11       72.93       81.58      3.93 o 
  -3 -13  11        8.49        5.57      1.51 o 
  -2 -13  11       47.24       51.56      2.87 o 
  -1 -13  11        0.98        0.84      1.36 o 
   0 -13  11        8.67        5.82      2.03 o 
   1 -13  11       14.85       18.21      2.86 o 
   2 -13  11       41.43       36.89      3.10 o 
   3 -13  11      172.28      197.63      8.57 o 
  -4 -12  11       21.83       20.00      2.28 o 
  -3 -12  11       22.01       17.69      2.89 o 
  -2 -12  11       62.39       52.87      3.06 o 
  -1 -12  11      107.68       92.98      4.60 o 
   0 -12  11       68.31       72.39      3.29 o 
   1 -12  11       23.24       19.93      2.10 o 
   2 -12  11        0.00       -0.68      1.71 o 
   3 -12  11       30.08       31.11      3.14 o 
   4 -12  11        1.22        0.03      1.48 o 
  -5 -11  11       31.85       35.38      3.38 o 
  -4 -11  11        6.40        8.19      2.01 o 
  -3 -11  11        1.50        0.32      2.02 o 
  -2 -11  11        0.81        1.18      1.77 o 
  -1 -11  11       13.40       14.86      2.57 o 
   0 -11  11        1.59        4.29      2.11 o 
   1 -11  11        8.09        9.82      1.86 o 
   2 -11  11        1.61        2.35      1.79 o 
   3 -11  11       76.94       82.52      4.98 o 
   4 -11  11       42.08       38.54      5.89 o 
  -5 -10  11       45.56       50.90      3.57 o 
  -4 -10  11        8.21        8.27      2.22 o 
  -3 -10  11        4.69       -0.09      2.62 o 
  -2 -10  11        0.30        0.09      1.64 o 
  -1 -10  11       52.01       53.34      4.05 o 
   0 -10  11       74.52       80.45      4.89 o 
   1 -10  11        0.29       -1.27      1.61 o 
   2 -10  11       16.27       13.60      2.07 o 
   3 -10  11        9.70       11.70      2.31 o 
   4 -10  11      147.57      145.16      7.34 o 
   5 -10  11       20.04       22.75      4.76 o 
  -6  -9  11        7.24        8.83      2.01 o 
  -5  -9  11       14.85       14.58      2.41 o 
  -4  -9  11        5.00        5.60      1.85 o 
  -3  -9  11        2.46        1.66      2.12 o 
  -2  -9  11      660.72      631.86     11.06 o 
  -1  -9  11        2.15       -0.42      1.92 o 
   0  -9  11        1.16       -1.52      2.17 o 
   1  -9  11      473.17      414.49      7.65 o 
   2  -9  11        2.37        2.45      1.66 o 
   3  -9  11       46.91       36.50      2.99 o 
   4  -9  11       61.96       61.60      5.38 o 
   5  -9  11        1.69        2.76      2.46 o 
  -6  -8  11        2.70        3.21      1.97 o 
  -5  -8  11        2.37        4.23      2.50 o 
  -4  -8  11       40.78       37.32      2.97 o 
  -3  -8  11        7.19        8.57      2.04 o 
  -2  -8  11        1.56        0.49      1.30 o 
  -1  -8  11       40.19       38.30      2.18 o 
   0  -8  11       28.20       27.80      1.93 o 
   1  -8  11        0.41       -0.94      0.94 o 
   2  -8  11      211.50      193.91      7.24 o 
   3  -8  11       26.13       16.03      2.35 o 
   4  -8  11      107.43      105.71      5.61 o 
   5  -8  11        0.05       -2.01      2.20 o 
   6  -8  11        0.82       -0.53      2.76 o 
  -7  -7  11       17.38       30.36      4.27 o 
  -6  -7  11        9.54        9.66      2.82 o 
  -5  -7  11        6.06        3.17      2.04 o 
  -4  -7  11        6.82        2.61      1.34 o 
  -3  -7  11       34.60       32.83      2.70 o 
  -2  -7  11      156.56      157.35      3.56 o 
  -1  -7  11      293.02      281.77      4.72 o 
   0  -7  11       75.22       78.84      2.63 o 
   1  -7  11       14.44       12.66      1.23 o 
   2  -7  11      165.86      165.16      4.36 o 
   3  -7  11        7.09       10.65      1.95 o 
   4  -7  11        6.93       11.59      3.20 o 
   5  -7  11       20.77       28.34      3.15 o 
   6  -7  11       24.37       25.44      5.41 o 
  -7  -6  11       13.61       17.80      4.33 o 
  -6  -6  11        0.00       -1.78      1.78 o 
  -5  -6  11       15.08       13.71      2.66 o 
  -4  -6  11      120.84      114.46      4.21 o 
  -3  -6  11        4.76        8.34      1.21 o 
  -2  -6  11        1.14        0.93      1.18 o 
  -1  -6  11      234.92      223.69      4.01 o 
   0  -6  11       94.99      104.37      2.54 o 
   1  -6  11       17.35       16.53      1.42 o 
   2  -6  11       11.03        4.99      1.31 o 
   3  -6  11       38.81       29.49      2.55 o 
   4  -6  11      303.23      273.41     10.91 o 
   5  -6  11       14.17       11.99      2.78 o 
   6  -6  11        5.98       10.86      4.18 o 
  -7  -5  11       36.21       50.78      6.54 o 
  -6  -5  11        6.80        5.15      2.50 o 
  -5  -5  11       66.46       65.16      3.75 o 
  -4  -5  11       46.68       50.26      2.29 o 
  -3  -5  11       99.19       94.69      2.74 o 
  -2  -5  11       96.23       87.36      2.54 o 
  -1  -5  11       27.96       26.61      1.91 o 
   0  -5  11      155.08      164.57      3.83 o 
   1  -5  11      230.94      214.17      3.34 o 
   2  -5  11       62.30       57.16      2.46 o 
   3  -5  11      111.07      111.50      3.31 o 
   4  -5  11        0.02       -0.09      2.14 o 
   5  -5  11       91.07       83.29      5.57 o 
   6  -5  11       18.16       17.66      5.86 o 
  -7  -4  11        0.61        3.29      3.55 o 
  -6  -4  11       18.51       21.55      4.09 o 
  -5  -4  11       19.84       27.52      3.87 o 
  -4  -4  11        1.67        2.69      1.37 o 
  -3  -4  11       92.63       90.07      2.61 o 
  -2  -4  11     1057.92     1056.44      9.80 o 
  -1  -4  11       13.32       11.71      1.38 o 
   0  -4  11        1.31        1.67      1.27 o 
   1  -4  11     1318.65     1316.14     11.48 o 
   2  -4  11        6.18        5.21      0.96 o 
   3  -4  11       26.79       26.51      2.19 o 
   4  -4  11      557.00      536.90     15.31 o 
   5  -4  11       32.54       30.35      4.37 o 
   6  -4  11        0.09       -1.22      1.65 o 
   7  -4  11       27.67       26.73      3.46 o 
  -7  -3  11        7.53       12.85      4.81 o 
  -6  -3  11       34.93       41.36      3.66 o 
  -5  -3  11      117.75      110.49      5.20 o 
  -4  -3  11       33.57       32.87      2.18 o 
  -3  -3  11      117.05      103.75      3.18 o 
  -2  -3  11      303.82      292.90      4.85 o 
  -1  -3  11       39.35       47.91      2.11 o 
   0  -3  11       39.39       49.52      2.03 o 
   1  -3  11       36.01       37.79      1.72 o 
   2  -3  11        5.19        4.77      1.44 o 
   3  -3  11       27.29       24.01      1.76 o 
   4  -3  11        5.58        9.89      2.56 o 
   5  -3  11       61.95       58.28      6.20 o 
   6  -3  11      115.53      115.86      7.00 o 
   7  -3  11        2.51        1.67      2.45 o 
  -7  -2  11      115.15      128.17      6.55 o 
  -6  -2  11      110.89      114.51      8.18 o 
  -5  -2  11      160.12      147.42      5.21 o 
  -4  -2  11       58.72       53.20      2.65 o 
  -3  -2  11      445.11      413.67      6.15 o 
  -2  -2  11      422.90      405.10      5.62 o 
  -1  -2  11        0.18        0.97      0.95 o 
   0  -2  11       10.37       13.13      1.48 o 
   1  -2  11      357.26      335.20      4.62 o 
   2  -2  11       31.85       31.09      2.12 o 
   3  -2  11       13.28       12.91      1.66 o 
   4  -2  11      150.00      159.56      6.49 o 
   5  -2  11      135.48      109.31     15.27 o 
   6  -2  11       22.21       19.98      5.71 o 
   7  -2  11       23.36       27.72      2.84 o 
  -8  -1  11       10.09       14.10      3.28 o 
  -7  -1  11       70.39       73.17      6.05 o 
  -6  -1  11        2.54        2.33      1.90 o 
  -5  -1  11      127.47      106.67      5.83 o 
  -4  -1  11       21.25       17.16      1.53 o 
  -3  -1  11      111.78      100.90      3.72 o 
  -2  -1  11       47.86       47.71      2.13 o 
  -1  -1  11       42.46       31.95      1.71 o 
   0  -1  11      356.80      363.55      6.50 o 
   1  -1  11      109.31      126.14      3.12 o 
   2  -1  11      207.77      212.33      4.52 o 
   3  -1  11       90.92       83.78      3.12 o 
   4  -1  11        4.84        5.08      2.21 o 
   5  -1  11      200.79      227.00     12.50 o 
   6  -1  11       97.84       94.34      9.54 o 
   7  -1  11       23.82       24.89      2.48 o 
  -8   0  11        9.63       10.08      3.10 o 
  -7   0  11        5.25        9.02      2.75 o 
  -6   0  11       27.75       26.84      3.32 o 
  -5   0  11       89.66       82.87      4.11 o 
  -4   0  11       73.74       68.27      3.03 o 
  -3   0  11        0.15        0.20      1.02 o 
  -2   0  11      186.15      207.01      4.05 o 
  -1   0  11        1.62        1.05      0.89 o 
   0   0  11      120.74      141.85      3.42 o 
   1   0  11       14.51       13.29      1.29 o 
   2   0  11        1.31        0.08      1.94 o 
   3   0  11        1.58        1.52      0.96 o 
   4   0  11       27.19       22.95      2.74 o 
   5   0  11       27.17       28.16      4.02 o 
   6   0  11        6.31        8.63      4.43 o 
   7   0  11       12.51       12.34      3.40 o 
  -8   1  11        1.76       -1.20      4.50 o 
  -7   1  11        7.50       16.38      3.32 o 
  -6   1  11      194.94      194.63      9.80 o 
  -5   1  11        0.02       -0.54      1.08 o 
  -4   1  11       41.54       44.87      2.53 o 
  -3   1  11       64.04       52.30      2.65 o 
  -2   1  11      556.50      536.66      7.09 o 
  -1   1  11       40.12       41.50      1.76 o 
   0   1  11       26.53       32.45      1.60 o 
   1   1  11      563.83      559.75      6.43 o 
   2   1  11      250.80      249.14      5.05 o 
   3   1  11      119.74      112.21      3.17 o 
   4   1  11       11.75        9.47      2.22 o 
   5   1  11       12.81       12.72      5.04 o 
   6   1  11        0.12       -0.51      2.13 o 
   7   1  11        1.14        5.02      3.02 o 
  -8   2  11        2.30        3.69      4.93 o 
  -7   2  11       33.53       44.90      4.87 o 
  -6   2  11       30.33       27.25      3.67 o 
  -5   2  11        5.30        5.68      1.78 o 
  -4   2  11      594.92      537.88      9.48 o 
  -3   2  11       10.25        7.76      1.27 o 
  -2   2  11       14.18       22.67      1.72 o 
  -1   2  11       19.79       21.03      1.64 o 
   0   2  11       54.09       77.30      2.31 o 
   1   2  11       26.69       38.74      2.13 o 
   2   2  11      505.65      501.25      6.02 o 
   3   2  11      455.61      442.23      7.55 o 
   4   2  11      118.09      111.72      4.54 o 
   5   2  11       41.08       43.56      4.30 o 
   6   2  11        0.16        2.67      3.26 o 
  -7   3  11        8.75       10.70      2.51 o 
  -6   3  11       50.28       49.89      4.69 o 
  -5   3  11       47.97       56.84      2.99 o 
  -4   3  11        9.65       12.72      1.49 o 
  -3   3  11      128.09      117.69      3.02 o 
  -2   3  11        2.30        0.95      1.00 o 
  -1   3  11        0.17        1.68      0.89 o 
   0   3  11       69.64       47.55      2.39 o 
   1   3  11       58.29       57.16      2.74 o 
   2   3  11      197.68      186.32      3.45 o 
   3   3  11      146.53      140.34      4.19 o 
   4   3  11      232.04      249.27      6.08 o 
   5   3  11        1.44        1.54      2.05 o 
   6   3  11        0.92        5.30      4.18 o 
  -7   4  11        0.05       -0.26      1.51 o 
  -6   4  11       36.80       41.92      3.52 o 
  -5   4  11       11.82       13.49      1.85 o 
  -4   4  11        7.71        5.75      1.83 o 
  -3   4  11      100.82      103.71      3.27 o 
  -2   4  11        8.45        5.54      1.03 o 
  -1   4  11        0.28       -0.48      0.95 o 
   0   4  11       24.38       26.48      1.36 o 
   1   4  11       19.80       13.14      1.18 o 
   2   4  11       29.03       28.95      1.69 o 
   3   4  11       61.71       61.89      3.58 o 
   4   4  11        8.05       10.80      2.19 o 
   5   4  11       15.59       14.48      3.08 o 
   6   4  11        3.09        5.76      3.76 o 
  -7   5  11       21.31       23.71      2.85 o 
  -6   5  11        2.05        2.22      2.24 o 
  -5   5  11      127.75      114.21      4.89 o 
  -4   5  11       62.91       49.65      3.20 o 
  -3   5  11       80.97       66.00      2.34 o 
  -2   5  11      254.11      239.71      4.80 o 
  -1   5  11       36.58       35.08      1.57 o 
   0   5  11      418.36      463.17      6.14 o 
   1   5  11      135.05      133.67      3.03 o 
   2   5  11       41.50       34.30      1.99 o 
   3   5  11       29.55       24.96      2.88 o 
   4   5  11       76.26       78.48      6.83 o 
   5   5  11        1.77        2.57      1.89 o 
   6   5  11        0.00        2.35      1.64 o 
  -7   6  11       17.03       21.05      1.94 o 
  -6   6  11       81.55       83.09      4.54 o 
  -5   6  11        1.11       -1.62      2.05 o 
  -4   6  11      143.00      140.78      5.92 o 
  -3   6  11      252.57      232.78      5.69 o 
  -2   6  11       14.92       16.44      1.63 o 
  -1   6  11        2.09        1.87      1.10 o 
   0   6  11        0.57        0.87      0.79 o 
   1   6  11       90.38       81.62      2.53 o 
   2   6  11       10.89       11.34      1.63 o 
   3   6  11      204.62      211.92      5.11 o 
   4   6  11       14.94       18.76      3.35 o 
   5   6  11        0.13        1.18      1.54 o 
   6   6  11        9.58       10.97      2.91 o 
  -7   7  11       68.82       91.85      4.61 o 
  -6   7  11        8.91        9.54      1.82 o 
  -5   7  11       18.40       18.26      2.45 o 
  -4   7  11       72.51       68.27      3.68 o 
  -3   7  11        5.85        4.52      2.05 o 
  -2   7  11      555.26      593.09      8.92 o 
  -1   7  11        0.07       -0.61      1.34 o 
   0   7  11      704.84      761.37     13.29 o 
   1   7  11      104.93      109.61      3.81 o 
   2   7  11       12.35       11.53      1.67 o 
   3   7  11        2.31        3.74      1.77 o 
   4   7  11        2.77        4.77      2.28 o 
   5   7  11        4.35        7.16      1.93 o 
  -6   8  11       35.96       39.88      2.25 o 
  -5   8  11        0.35       -0.75      1.32 o 
  -4   8  11       76.12       78.42      3.88 o 
  -3   8  11      102.91       94.26      5.16 o 
  -2   8  11      601.66      617.88      9.21 o 
  -1   8  11        1.35        1.93      1.49 o 
   0   8  11     1151.53     1278.35     30.51 o 
   1   8  11       14.47       18.37      2.16 o 
   2   8  11      105.85      110.18      5.27 o 
   3   8  11        0.07        1.54      1.30 o 
   4   8  11       16.63       16.45      2.74 o 
   5   8  11       18.53       19.54      2.40 o 
  -6   9  11      116.16      136.05      5.05 o 
  -5   9  11       49.86       53.87      3.14 o 
  -4   9  11       25.45       19.15      3.41 o 
  -3   9  11        0.00       -1.38      1.72 o 
  -2   9  11        0.24       -0.35      0.95 o 
  -1   9  11       20.82       20.50      3.66 o 
   0   9  11      239.03      290.54      7.65 o 
   1   9  11       36.95       37.80      3.43 o 
   2   9  11       46.42       50.98      3.77 o 
   3   9  11        0.21       -1.04      1.04 o 
   4   9  11        0.41       -0.12      1.94 o 
  -5  10  11       46.33       58.97      3.42 o 
  -4  10  11        0.02        5.09      2.53 o 
  -3  10  11        9.32       10.66      1.94 o 
  -2  10  11       11.85       16.10      2.25 o 
  -1  10  11        0.51        2.66      1.56 o 
   0  10  11        9.67        6.29      2.48 o 
   1  10  11        0.29        1.66      1.17 o 
   2  10  11        1.56        2.72      2.07 o 
   3  10  11       20.58       23.30      2.32 o 
   4  10  11        4.25        7.34      1.34 o 
  -4  11  11        0.10        0.99      1.26 o 
  -3  11  11        0.00       -0.48      1.64 o 
  -2  11  11        4.61        4.52      1.17 o 
  -1  11  11       34.83       37.14      2.49 o 
   0  11  11        1.00       -1.27      1.58 o 
   1  11  11        0.02       -1.53      1.64 o 
   2  11  11        0.01        0.04      1.20 o 
   3  11  11        0.11       -0.95      1.69 o 
  -3  12  11        5.37        7.57      1.18 o 
  -2  12  11        0.62       -1.16      1.39 o 
  -1  12  11       10.53        7.18      1.82 o 
   0  12  11        5.34        7.28      1.31 o 
   1  12  11        0.28       -1.04      1.74 o 
   2  12  11       74.66       79.37      3.29 o 
  -1  13  11       13.42        9.30      1.88 o 
   0 -14  12        3.87        2.40      1.57 o 
  -3 -13  12      153.26      183.04      5.80 o 
  -2 -13  12      125.14      128.24      4.78 o 
  -1 -13  12        0.06       -0.93      1.13 o 
   0 -13  12       12.36       13.99      1.97 o 
   1 -13  12       24.29       22.83      2.69 o 
   2 -13  12       53.75       57.54      3.19 o 
  -4 -12  12        0.49        5.30      2.60 o 
  -3 -12  12        1.12        0.90      1.96 o 
  -2 -12  12       46.73       50.42      2.82 o 
  -1 -12  12        0.74       -0.32      1.29 o 
   0 -12  12       18.08       21.12      2.09 o 
   1 -12  12       71.83       73.10      3.04 o 
   2 -12  12       42.96       48.02      3.21 o 
   3 -12  12        0.11        1.23      4.55 o 
  -4 -11  12        9.46        8.62      2.25 o 
  -3 -11  12       18.24       19.43      3.14 o 
  -2 -11  12       31.40       38.57      2.91 o 
  -1 -11  12       74.85       71.04      4.20 o 
   0 -11  12       20.21       19.24      2.55 o 
   1 -11  12        9.35       10.45      1.76 o 
   2 -11  12        9.28        6.50      1.66 o 
   3 -11  12       23.38       24.93      2.99 o 
   4 -11  12        0.05       -1.14      2.52 o 
  -5 -10  12       36.90       37.65      2.89 o 
  -4 -10  12       22.57       28.40      2.77 o 
  -3 -10  12        0.31       -0.40      2.39 o 
  -2 -10  12       13.50       12.85      2.40 o 
  -1 -10  12       26.20       29.45      2.93 o 
   0 -10  12      235.79      276.15      7.19 o 
   1 -10  12      236.45      245.12      6.08 o 
   2 -10  12        0.24        3.16      2.01 o 
   3 -10  12        1.17        1.07      1.41 o 
   4 -10  12       25.73       25.45      5.16 o 
   5 -10  12       35.32       39.32      5.27 o 
  -6  -9  12       17.38       21.69      2.26 o 
  -5  -9  12        0.57        1.17      2.12 o 
  -4  -9  12       13.06        9.55      2.09 o 
  -3  -9  12       21.52       14.60      2.29 o 
  -2  -9  12       17.68       12.65      2.48 o 
  -1  -9  12       56.16       44.23      3.23 o 
   0  -9  12      162.95      137.49      5.27 o 
   1  -9  12       60.92       43.16      3.15 o 
   2  -9  12      170.50      150.19      6.31 o 
   3  -9  12       13.96        9.16      2.55 o 
   4  -9  12       28.29       37.49      4.45 o 
   5  -9  12       39.97       49.62      6.61 o 
  -6  -8  12        8.11        5.17      2.24 o 
  -5  -8  12        2.39        3.89      2.42 o 
  -4  -8  12       20.88       18.57      2.49 o 
  -3  -8  12       36.43       35.07      2.80 o 
  -2  -8  12        0.22        0.89      1.29 o 
  -1  -8  12        5.28        6.79      2.15 o 
   0  -8  12      327.89      397.57      8.49 o 
   1  -8  12       77.24       93.18      4.47 o 
   2  -8  12       16.83       11.39      2.16 o 
   3  -8  12       25.49       19.95      2.53 o 
   4  -8  12       35.83       31.22      3.49 o 
   5  -8  12       22.34       16.89      4.97 o 
  -6  -7  12       16.55       19.20      2.71 o 
  -5  -7  12       14.97       14.04      3.21 o 
  -4  -7  12       15.21       16.28      2.29 o 
  -3  -7  12        8.26        7.01      1.85 o 
  -2  -7  12       15.08        6.34      1.25 o 
  -1  -7  12        7.70        5.19      1.06 o 
   0  -7  12      115.04      131.51      3.38 o 
   1  -7  12        7.22        6.27      1.88 o 
   2  -7  12        2.96        1.51      1.61 o 
   3  -7  12       44.45       33.16      2.67 o 
   4  -7  12       34.37       33.39      3.70 o 
   5  -7  12        4.86        3.70      2.24 o 
   6  -7  12        1.36        2.78      3.13 o 
  -7  -6  12        3.70        5.42      3.12 o 
  -6  -6  12        8.90       15.05      2.83 o 
  -5  -6  12      103.45      111.20      6.02 o 
  -4  -6  12       13.67       11.81      1.88 o 
  -3  -6  12       27.15       16.71      2.04 o 
  -2  -6  12      442.48      438.09      6.11 o 
  -1  -6  12      294.45      286.47      4.31 o 
   0  -6  12      110.53      115.82      2.84 o 
   1  -6  12      438.54      428.75      6.81 o 
   2  -6  12        0.02       -2.11      2.11 o 
   3  -6  12       39.44       29.03      2.55 o 
   4  -6  12      102.69      108.24      5.80 o 
   5  -6  12        0.12       -3.05      3.05 o 
   6  -6  12        0.07       -4.04      4.04 o 
  -7  -5  12       49.71       46.25      5.97 o 
  -6  -5  12       64.60       62.76      5.98 o 
  -5  -5  12        3.46        3.62      2.33 o 
  -4  -5  12       75.15       78.69      3.52 o 
  -3  -5  12       15.56       13.57      1.39 o 
  -2  -5  12       18.59       17.68      1.29 o 
  -1  -5  12      171.80      152.11      3.06 o 
   0  -5  12      489.70      547.25      7.64 o 
   1  -5  12       25.06       19.32      1.47 o 
   2  -5  12        3.42        0.29      1.23 o 
   3  -5  12       10.00       11.28      2.18 o 
   4  -5  12       65.87       70.06      4.44 o 
   5  -5  12        0.41       -0.83      2.33 o 
   6  -5  12        4.67        0.70      5.79 o 
  -7  -4  12        9.36        7.91      3.95 o 
  -6  -4  12        6.97        4.66      2.02 o 
  -5  -4  12      134.49      141.62      8.82 o 
  -4  -4  12      299.98      314.54      7.90 o 
  -3  -4  12        0.38       -1.45      1.45 o 
  -2  -4  12       13.19       13.76      1.11 o 
  -1  -4  12      187.16      181.43      3.78 o 
   0  -4  12      198.38      219.58      4.43 o 
   1  -4  12        1.85        1.65      0.88 o 
   2  -4  12       33.17       25.91      1.67 o 
   3  -4  12      257.97      244.57      8.38 o 
   4  -4  12        5.72        3.70      2.19 o 
   5  -4  12       14.59       10.24      2.91 o 
   6  -4  12       98.77      100.96      4.57 o 
  -7  -3  12        1.82        2.35      3.45 o 
  -6  -3  12        2.03        0.69      1.49 o 
  -5  -3  12       97.88       89.37      6.34 o 
  -4  -3  12      165.04      149.75      3.87 o 
  -3  -3  12      226.76      228.77      3.97 o 
  -2  -3  12      500.39      516.92      5.84 o 
  -1  -3  12       61.31       56.53      2.34 o 
   0  -3  12      275.64      315.57      4.82 o 
   1  -3  12      973.93     1017.80      9.72 o 
   2  -3  12      152.00      150.50      3.62 o 
   3  -3  12      756.63      709.14     17.89 o 
   4  -3  12       40.26       38.02      3.52 o 
   5  -3  12       75.26       60.48      5.91 o 
   6  -3  12        0.15        5.02      3.44 o 
  -7  -2  12       79.33       83.42      4.90 o 
  -6  -2  12       81.29       79.15      4.89 o 
  -5  -2  12       67.53       60.11      5.04 o 
  -4  -2  12       40.84       37.90      2.32 o 
  -3  -2  12      585.02      557.79      8.09 o 
  -2  -2  12       48.47       53.49      2.36 o 
  -1  -2  12      287.49      279.16      5.36 o 
   0  -2  12      131.75      153.68      3.37 o 
   1  -2  12      456.94      426.09      5.88 o 
   2  -2  12       76.31       73.06      2.41 o 
   3  -2  12      390.83      379.46      7.02 o 
   4  -2  12      159.44      157.68      8.49 o 
   5  -2  12      320.71      358.61     12.83 o 
   6  -2  12        0.10       -0.49      3.32 o 
  -7  -1  12        6.97       14.09      2.27 o 
  -6  -1  12       21.44       23.40      3.05 o 
  -5  -1  12      108.03       93.34      5.50 o 
  -4  -1  12        2.02       -0.38      1.28 o 
  -3  -1  12       27.66       26.23      1.81 o 
  -2  -1  12      390.45      358.45      5.52 o 
  -1  -1  12      297.30      262.17      5.39 o 
   0  -1  12      240.89      259.79      4.52 o 
   1  -1  12       12.80       14.81      1.56 o 
   2  -1  12       66.49       64.02      2.73 o 
   3  -1  12      150.50      152.75      4.42 o 
   4  -1  12        9.71        8.16      2.58 o 
   5  -1  12      111.08      121.88      6.53 o 
   6  -1  12       45.71       44.19      7.15 o 
  -7   0  12       68.19       74.37      9.55 o 
  -6   0  12       58.91       53.83      3.58 o 
  -5   0  12       20.19       18.97      2.59 o 
  -4   0  12        9.22       10.37      1.60 o 
  -3   0  12       49.78       46.51      2.03 o 
  -2   0  12      106.22      100.85      3.04 o 
  -1   0  12       43.72       37.66      1.84 o 
   0   0  12       11.88       14.90      1.42 o 
   1   0  12       54.59       58.15      2.19 o 
   2   0  12       34.23       32.49      2.01 o 
   3   0  12       69.85       61.11      2.85 o 
   4   0  12      379.32      371.32      8.86 o 
   5   0  12        0.59        1.99      2.37 o 
   6   0  12        0.39        1.57      2.17 o 
  -7   1  12        0.79        7.41      2.17 o 
  -6   1  12        3.81        5.28      3.13 o 
  -5   1  12      212.21      196.72     10.42 o 
  -4   1  12        5.45        5.04      1.27 o 
  -3   1  12      119.40      113.63      2.88 o 
  -2   1  12       13.66       10.44      1.57 o 
  -1   1  12       21.34       18.11      1.42 o 
   0   1  12        0.90        0.69      0.95 o 
   1   1  12        0.11        0.77      0.94 o 
   2   1  12       11.28       11.68      1.08 o 
   3   1  12      129.60      114.48      3.26 o 
   4   1  12       20.94       18.48      2.72 o 
   5   1  12        3.03        2.90      2.09 o 
   6   1  12        4.24        0.64      1.93 o 
  -7   2  12        8.15        8.15      1.90 o 
  -6   2  12       38.71       34.44      4.99 o 
  -5   2  12      147.70      125.28      5.11 o 
  -4   2  12       74.63       73.38      3.09 o 
  -3   2  12       22.09       20.95      1.81 o 
  -2   2  12        0.80        3.56      1.14 o 
  -1   2  12      347.73      324.36      5.22 o 
   0   2  12       20.36       26.20      1.94 o 
   1   2  12      129.93      125.69      2.99 o 
   2   2  12        7.11        4.87      1.38 o 
   3   2  12      129.70      134.58      4.54 o 
   4   2  12        6.23        5.19      1.69 o 
   5   2  12        5.00        0.29      2.25 o 
   6   2  12        9.31        8.19      4.39 o 
  -7   3  12        0.28       -0.50      2.17 o 
  -6   3  12       56.27       54.54      3.62 o 
  -5   3  12      151.89      132.78      4.48 o 
  -4   3  12      134.26      118.73      4.78 o 
  -3   3  12        7.87        6.19      0.95 o 
  -2   3  12        6.28        3.69      0.90 o 
  -1   3  12       22.07       20.45      1.23 o 
   0   3  12        2.50        5.91      0.96 o 
   1   3  12      126.78      108.61      2.79 o 
   2   3  12      251.64      260.21      4.18 o 
   3   3  12        6.73        4.56      1.81 o 
   4   3  12      343.29      361.26      7.76 o 
   5   3  12        5.72        5.63      2.00 o 
   6   3  12        0.59       -0.46      2.66 o 
  -7   4  12        0.16       -1.33      1.79 o 
  -6   4  12        9.57        9.83      2.62 o 
  -5   4  12        7.45        6.82      1.41 o 
  -4   4  12        8.02       16.30      1.89 o 
  -3   4  12        0.04        0.14      1.47 o 
  -2   4  12       70.74       68.64      2.33 o 
  -1   4  12       37.28       34.31      1.70 o 
   0   4  12        0.27        1.98      0.93 o 
   1   4  12       21.62       20.14      1.40 o 
   2   4  12        1.78        0.83      1.41 o 
   3   4  12       14.96       13.12      2.44 o 
   4   4  12       15.81       16.80      2.72 o 
   5   4  12        2.91        2.90      1.83 o 
   6   4  12        1.11        0.78      1.96 o 
  -7   5  12       21.52       16.84      3.17 o 
  -6   5  12       16.55       16.66      2.83 o 
  -5   5  12       76.96       82.10      3.98 o 
  -4   5  12        7.12        8.49      1.66 o 
  -3   5  12        8.85       14.51      1.45 o 
  -2   5  12      353.44      349.73      5.93 o 
  -1   5  12       41.37       37.23      1.61 o 
   0   5  12       40.58       40.73      1.76 o 
   1   5  12      279.25      265.27      4.66 o 
   2   5  12       88.79       81.87      3.63 o 
   3   5  12       39.09       38.41      3.30 o 
   4   5  12        1.82        0.99      2.37 o 
   5   5  12        1.15       -1.00      1.37 o 
   6   5  12        7.31        8.03      4.04 o 
  -7   6  12       13.12       16.19      1.53 o 
  -6   6  12       63.77       66.72      3.31 o 
  -5   6  12       48.51       49.87      3.97 o 
  -4   6  12      109.93      117.02      4.67 o 
  -3   6  12       34.13       37.81      2.42 o 
  -2   6  12       41.73       47.06      2.85 o 
  -1   6  12       71.77       56.18      2.29 o 
   0   6  12        0.79        1.71      1.35 o 
   1   6  12        0.92        1.37      1.32 o 
   2   6  12       14.00       10.56      1.52 o 
   3   6  12       77.22       78.23      3.83 o 
   4   6  12       28.46       36.37      3.97 o 
   5   6  12        1.28       -1.09      1.56 o 
  -6   7  12      112.91      131.28      4.11 o 
  -5   7  12        2.01        1.17      1.69 o 
  -4   7  12      124.28      130.71      4.98 o 
  -3   7  12        9.67        6.95      1.68 o 
  -2   7  12      279.83      257.26      6.06 o 
  -1   7  12      199.22      203.87      5.62 o 
   0   7  12       90.75       91.91      3.99 o 
   1   7  12        2.07        1.32      1.43 o 
   2   7  12      154.16      153.17      4.86 o 
   3   7  12       16.91       13.62      2.26 o 
   4   7  12       53.35       51.73      3.38 o 
   5   7  12       24.34       34.80      2.51 o 
  -6   8  12        2.01        1.35      1.10 o 
  -5   8  12        1.45        1.48      1.26 o 
  -4   8  12      104.81       90.50      4.94 o 
  -3   8  12       93.93       87.16      4.84 o 
  -2   8  12      299.40      300.29      7.34 o 
  -1   8  12       64.17       70.40      3.53 o 
   0   8  12        0.10        0.61      1.53 o 
   1   8  12      144.03      129.47      4.63 o 
   2   8  12      146.19      137.93      5.75 o 
   3   8  12        3.36        5.29      1.34 o 
   4   8  12       15.31       15.93      2.47 o 
  -5   9  12       36.99       39.44      3.36 o 
  -4   9  12        8.96        8.86      2.81 o 
  -3   9  12       68.23       57.83      4.82 o 
  -2   9  12      127.96      136.43      5.76 o 
  -1   9  12      168.49      163.63      4.90 o 
   0   9  12        9.24       13.64      2.17 o 
   1   9  12      277.96      258.96      6.68 o 
   2   9  12      140.99      142.59      4.88 o 
   3   9  12        1.33        2.40      1.44 o 
   4   9  12       54.92       56.61      2.60 o 
  -5  10  12       45.84       58.40      3.05 o 
  -4  10  12       53.17       59.79      3.83 o 
  -3  10  12        6.51        7.02      2.11 o 
  -2  10  12       31.97       30.42      2.50 o 
  -1  10  12       14.99       11.85      1.78 o 
   0  10  12        0.07        1.92      1.52 o 
   1  10  12       19.68       19.32      2.18 o 
   2  10  12       28.43       28.13      2.22 o 
   3  10  12      117.21      137.33      4.19 o 
  -4  11  12        7.97       10.51      1.45 o 
  -3  11  12       15.83       18.37      2.45 o 
  -2  11  12        0.08       -1.13      1.13 o 
  -1  11  12        5.36        2.64      1.74 o 
   0  11  12        5.00        5.27      1.48 o 
   1  11  12        0.62       -0.09      0.67 o 
   2  11  12        2.54        3.07      1.25 o 
  -2  12  12        1.58        4.39      1.95 o 
  -1  12  12        0.27       -0.79      0.79 o 
   0  12  12        5.27        4.46      1.95 o 
   1  12  12        4.16        7.06      2.70 o 
  -2 -13  13        9.77        3.24      1.69 o 
  -1 -13  13       63.67       66.22      2.66 o 
   0 -13  13       29.83       32.68      2.38 o 
   1 -13  13        2.18        1.00      0.94 o 
  -3 -12  13       84.87      109.52      4.49 o 
  -2 -12  13      164.25      184.92      5.34 o 
  -1 -12  13       52.43       51.31      2.61 o 
   0 -12  13       74.11       80.01      3.11 o 
   1 -12  13       94.29      108.17      5.75 o 
   2 -12  13       62.54       71.72      4.05 o 
   3 -12  13        1.40        5.52      1.81 o 
  -4 -11  13        3.87        2.29      1.55 o 
  -3 -11  13        7.54        6.61      2.00 o 
  -2 -11  13        3.39        2.80      2.11 o 
  -1 -11  13      167.20      173.94      5.44 o 
   0 -11  13       76.15       80.81      3.53 o 
   1 -11  13       55.40       56.86      2.95 o 
   2 -11  13       94.24       96.08      5.55 o 
   3 -11  13       11.35        9.41      2.49 o 
   4 -11  13       10.32        8.55      2.68 o 
  -5 -10  13        0.17       -1.89      1.89 o 
  -4 -10  13       29.55       29.87      2.59 o 
  -3 -10  13        0.71        1.76      2.57 o 
  -2 -10  13       93.55       93.09      4.79 o 
  -1 -10  13       34.94       30.82      2.91 o 
   0 -10  13      189.61      197.44      6.02 o 
   1 -10  13       14.84       15.31      2.07 o 
   2 -10  13        0.00        0.89      1.19 o 
   3 -10  13        1.59        2.08      1.62 o 
   4 -10  13        0.00        2.36      3.25 o 
  -5  -9  13        2.81        2.56      1.88 o 
  -4  -9  13        2.83        4.02      2.21 o 
  -3  -9  13       71.43       77.64      4.19 o 
  -2  -9  13      115.39       94.89      5.04 o 
  -1  -9  13        5.01        1.36      1.84 o 
   0  -9  13       10.13        5.69      2.06 o 
   1  -9  13        2.16        2.97      2.00 o 
   2  -9  13        0.22        0.34      2.25 o 
   3  -9  13        1.54       -1.65      1.65 o 
   4  -9  13       11.10        5.10      3.10 o 
   5  -9  13        4.24        5.34      2.84 o 
  -6  -8  13        0.00       -1.37      1.37 o 
  -5  -8  13        7.99       12.16      2.63 o 
  -4  -8  13       46.71       49.19      3.57 o 
  -3  -8  13       33.35       31.46      3.22 o 
  -2  -8  13       27.18       12.26      2.27 o 
  -1  -8  13      123.37       92.65      4.34 o 
   0  -8  13      110.77       99.52      4.57 o 
   1  -8  13      172.35      133.93      6.15 o 
   2  -8  13       73.09       62.80      4.45 o 
   3  -8  13       32.12       35.74      3.87 o 
   4  -8  13       26.89       32.53      4.57 o 
   5  -8  13        0.47        5.68      3.74 o 
  -6  -7  13       10.07       10.83      2.19 o 
  -5  -7  13       60.59       67.36      4.55 o 
  -4  -7  13       53.87       50.03      3.78 o 
  -3  -7  13       16.71       14.20      2.17 o 
  -2  -7  13       56.91       60.15      3.51 o 
  -1  -7  13       75.97       93.99      4.33 o 
   0  -7  13      270.55      307.22      6.81 o 
   1  -7  13       92.20       89.07      4.87 o 
   2  -7  13       26.32       20.25      2.96 o 
   3  -7  13       54.62       50.30      4.49 o 
   4  -7  13       22.69       17.71      4.35 o 
   5  -7  13       13.79       15.90      3.08 o 
  -6  -6  13        1.34        2.08      1.65 o 
  -5  -6  13        0.96        4.52      3.98 o 
  -4  -6  13      182.81      199.84      5.79 o 
  -3  -6  13      100.08       97.41      4.12 o 
  -2  -6  13       59.39       46.04      2.59 o 
  -1  -6  13       56.72       59.18      2.54 o 
   0  -6  13       10.62        9.70      1.68 o 
   1  -6  13       29.51       18.14      1.80 o 
   2  -6  13       32.08       26.59      3.16 o 
   3  -6  13        2.60        0.85      2.31 o 
   4  -6  13       39.90       40.87      5.20 o 
   5  -6  13       20.06       15.57      3.27 o 
   6  -6  13        3.28        3.15      1.78 o 
  -7  -5  13        1.99        1.53      3.10 o 
  -6  -5  13        1.03        1.68      3.22 o 
  -5  -5  13       53.02       47.22      4.24 o 
  -4  -5  13      236.96      240.65      7.87 o 
  -3  -5  13        0.17        0.18      1.52 o 
  -2  -5  13       12.59       11.18      1.22 o 
  -1  -5  13       10.21       11.20      1.07 o 
   0  -5  13        6.81        8.00      1.10 o 
   1  -5  13       14.65       12.22      1.47 o 
   2  -5  13       43.47       33.66      3.78 o 
   3  -5  13      310.04      301.86     11.40 o 
   4  -5  13       15.24       15.56      7.41 o 
   5  -5  13        0.37        2.86      3.08 o 
   6  -5  13       43.47       48.27      3.38 o 
  -7  -4  13        0.29        0.07      1.42 o 
  -6  -4  13       65.32       63.84      5.63 o 
  -5  -4  13       73.86       89.04      6.99 o 
  -4  -4  13      161.43      150.90      5.99 o 
  -3  -4  13       39.50       41.91      2.17 o 
  -2  -4  13      104.69      105.84      2.71 o 
  -1  -4  13      246.71      246.21      4.10 o 
   0  -4  13      272.15      314.17      5.32 o 
   1  -4  13       61.62       63.24      2.18 o 
   2  -4  13       58.53       55.44      2.81 o 
   3  -4  13       92.70       90.85      5.41 o 
   4  -4  13        2.84        6.60      3.17 o 
   5  -4  13        0.03        1.47      1.83 o 
   6  -4  13       47.07       55.65      3.79 o 
  -7  -3  13        2.71        1.72      2.80 o 
  -6  -3  13        1.17        2.35      1.74 o 
  -5  -3  13      169.94      171.16      7.40 o 
  -4  -3  13       48.96       47.26      3.56 o 
  -3  -3  13      617.80      597.20      8.90 o 
  -2  -3  13      466.53      458.17      6.08 o 
  -1  -3  13       17.81       18.99      1.49 o 
   0  -3  13        7.04        9.27      1.35 o 
   1  -3  13      609.84      591.31      6.28 o 
   2  -3  13        5.76        4.64      1.71 o 
   3  -3  13       89.24       70.79      3.68 o 
   4  -3  13      148.70      147.07      8.36 o 
   5  -3  13       85.46       82.76      4.88 o 
   6  -3  13       16.80       21.00      3.30 o 
  -7  -2  13       16.46       20.55      2.45 o 
  -6  -2  13        8.28        3.50      1.80 o 
  -5  -2  13       15.81       12.82      2.08 o 
  -4  -2  13        3.34        4.30      1.53 o 
  -3  -2  13      271.81      284.85      5.00 o 
  -2  -2  13        1.22        0.67      0.95 o 
  -1  -2  13       21.92       19.05      1.59 o 
   0  -2  13      280.29      312.20      4.67 o 
   1  -2  13      186.51      172.19      3.61 o 
   2  -2  13       65.29       66.30      2.60 o 
   3  -2  13       39.07       35.77      3.20 o 
   4  -2  13       51.41       42.71      4.54 o 
   5  -2  13       23.28       27.25      4.81 o 
   6  -2  13        0.27        2.67      2.93 o 
  -7  -1  13       29.95       30.55      3.37 o 
  -6  -1  13       80.52       72.32      5.23 o 
  -5  -1  13       20.82       21.56      2.61 o 
  -4  -1  13        0.76       -0.45      1.10 o 
  -3  -1  13        8.07        8.22      1.20 o 
  -2  -1  13      103.55       93.31      2.74 o 
  -1  -1  13       39.22       36.16      1.91 o 
   0  -1  13        0.42        0.30      0.67 o 
   1  -1  13       44.93       41.29      1.75 o 
   2  -1  13       24.41       21.37      1.74 o 
   3  -1  13       58.99       51.72      4.17 o 
   4  -1  13       35.36       33.17      2.91 o 
   5  -1  13       20.08       14.55      5.36 o 
   6  -1  13       86.26       93.93      5.73 o 
  -7   0  13        1.85        3.07      2.10 o 
  -6   0  13       28.80       27.55      2.87 o 
  -5   0  13       29.16       26.69      2.32 o 
  -4   0  13       35.78       43.15      3.58 o 
  -3   0  13        0.11        0.50      1.52 o 
  -2   0  13      432.70      411.96      6.45 o 
  -1   0  13       71.46       68.99      1.99 o 
   0   0  13      450.77      502.57      9.70 o 
   1   0  13       74.39       63.47      2.01 o 
   2   0  13       20.63       19.24      1.42 o 
   3   0  13        1.81        0.37      2.06 o 
   4   0  13       99.37      103.97      4.98 o 
   5   0  13       38.35       42.58      4.26 o 
   6   0  13       25.35       26.42      3.21 o 
  -7   1  13        7.86       13.63      3.11 o 
  -6   1  13       75.89       68.00      4.62 o 
  -5   1  13       21.15       19.37      2.05 o 
  -4   1  13        5.39       -0.83      1.71 o 
  -3   1  13       93.38       94.76      2.66 o 
  -2   1  13        1.42        2.34      1.03 o 
  -1   1  13       63.45       55.18      1.93 o 
   0   1  13       16.19       10.30      0.89 o 
   1   1  13        0.55       -0.83      0.84 o 
   2   1  13        2.96        4.00      1.00 o 
   3   1  13       18.19       15.04      2.00 o 
   4   1  13        9.84       10.25      1.90 o 
   5   1  13        3.68        6.16      2.51 o 
   6   1  13       17.70       17.19      2.19 o 
  -7   2  13        2.90        5.89      2.25 o 
  -6   2  13       88.89       82.20      6.51 o 
  -5   2  13        4.12        5.10      1.85 o 
  -4   2  13      101.90       76.84      4.29 o 
  -3   2  13       92.47       77.79      2.59 o 
  -2   2  13       51.96       51.22      1.99 o 
  -1   2  13      118.38      114.15      2.48 o 
   0   2  13        0.61        1.27      0.67 o 
   1   2  13       66.34       53.58      2.10 o 
   2   2  13        3.13        0.78      0.89 o 
   3   2  13      154.32      148.76      4.89 o 
   4   2  13      209.85      226.13      6.64 o 
   5   2  13       44.89       46.82      3.87 o 
   6   2  13       16.26       14.90      2.04 o 
  -7   3  13       54.28       62.67      4.69 o 
  -6   3  13       25.66       27.00      3.04 o 
  -5   3  13       70.23       65.27      3.52 o 
  -4   3  13       10.04       10.56      1.59 o 
  -3   3  13       68.07       52.86      2.16 o 
  -2   3  13       25.13       26.02      1.66 o 
  -1   3  13       15.81       16.12      1.14 o 
   0   3  13       20.62       21.10      1.43 o 
   1   3  13        7.67        6.66      1.18 o 
   2   3  13        0.56        2.00      0.92 o 
   3   3  13       35.84       30.18      2.52 o 
   4   3  13       13.92       12.99      2.59 o 
   5   3  13       10.68        5.19      2.08 o 
   6   3  13        0.10       -1.86      2.09 o 
  -7   4  13        0.69       -0.19      1.82 o 
  -6   4  13        0.05        1.27      1.18 o 
  -5   4  13       23.78       23.80      2.63 o 
  -4   4  13       74.57       46.49      2.82 o 
  -3   4  13      132.54      150.45      4.20 o 
  -2   4  13        0.91        0.78      0.99 o 
  -1   4  13        4.17        1.67      0.96 o 
   0   4  13       53.79       60.27      2.12 o 
   1   4  13      160.48      161.43      3.61 o 
   2   4  13        9.49        1.59      1.49 o 
   3   4  13      114.44      101.63      4.43 o 
   4   4  13        1.92        4.39      2.18 o 
   5   4  13        2.53        4.92      1.82 o 
  -7   5  13       18.90       19.98      2.12 o 
  -6   5  13        3.64       -1.43      1.64 o 
  -5   5  13       54.02       54.75      3.28 o 
  -4   5  13       76.84       75.61      3.94 o 
  -3   5  13      153.84      122.46      5.52 o 
  -2   5  13       10.88        6.34      1.60 o 
  -1   5  13        6.45        3.74      1.34 o 
   0   5  13       34.33       39.97      2.00 o 
   1   5  13       48.55       31.04      2.33 o 
   2   5  13        0.94       -0.74      1.72 o 
   3   5  13       12.62       14.69      3.09 o 
   4   5  13       24.78       20.07      2.52 o 
   5   5  13        3.42        3.73      1.43 o 
  -6   6  13        0.95       -1.31      1.34 o 
  -5   6  13       33.99       35.16      2.92 o 
  -4   6  13        3.34        5.51      1.71 o 
  -3   6  13       22.78       19.32      2.02 o 
  -2   6  13      161.25      144.00      4.71 o 
  -1   6  13      109.27      104.08      3.73 o 
   0   6  13        3.25        4.47      1.77 o 
   1   6  13       29.80       31.61      2.39 o 
   2   6  13        6.51        5.77      1.73 o 
   3   6  13        2.13        1.40      1.48 o 
   4   6  13        0.46        1.45      1.78 o 
   5   6  13       22.93       24.70      2.25 o 
  -6   7  13       55.76       60.44      2.63 o 
  -5   7  13       20.58       21.64      2.30 o 
  -4   7  13      117.68      126.45      5.07 o 
  -3   7  13       89.90      115.84      5.16 o 
  -2   7  13        0.74        1.45      2.11 o 
  -1   7  13        3.57        4.27      2.04 o 
   0   7  13        1.57       -0.12      1.52 o 
   1   7  13        9.83       11.07      2.04 o 
   2   7  13       14.39       15.30      2.04 o 
   3   7  13       12.02       11.49      2.26 o 
   4   7  13       10.73        7.49      1.79 o 
  -6   8  13       75.12       80.70      5.94 o 
  -5   8  13       14.66       19.42      2.78 o 
  -4   8  13      194.51      213.86      7.03 o 
  -3   8  13        1.93       -0.58      1.87 o 
  -2   8  13       48.91       40.17      3.13 o 
  -1   8  13        1.37        1.06      1.49 o 
   0   8  13       76.65       82.93      3.74 o 
   1   8  13       36.09       34.71      2.82 o 
   2   8  13      113.15      113.02      4.46 o 
   3   8  13       28.88       27.04      2.30 o 
   4   8  13       13.32       12.30      1.79 o 
  -5   9  13       37.16       36.87      2.87 o 
  -4   9  13      106.62      108.13      5.43 o 
  -3   9  13        0.55        1.14      1.50 o 
  -2   9  13       54.05       53.89      3.73 o 
  -1   9  13       33.26       33.48      2.69 o 
   0   9  13       26.43       26.57      2.51 o 
   1   9  13       41.79       42.17      2.58 o 
   2   9  13       67.74       69.77      3.38 o 
   3   9  13      216.31      240.93      6.48 o 
  -4  10  13       97.00      110.80      4.62 o 
  -3  10  13        6.48        3.38      1.82 o 
  -2  10  13        0.37        0.65      2.12 o 
  -1  10  13       52.76       62.22      4.61 o 
   0  10  13        7.43       11.74      1.69 o 
   1  10  13       71.51       63.95      3.01 o 
   2  10  13       11.27       18.18      1.81 o 
  -3  11  13       35.49       46.68      3.14 o 
  -2  11  13        3.36        4.69      1.24 o 
  -1  11  13        1.48        0.11      1.09 o 
   0  11  13        7.53        9.41      2.00 o 
   1  11  13        1.05       -1.07      1.07 o 
  -1 -13  14       11.13       15.68      1.41 o 
   0 -13  14      137.51      188.65      7.03 o 
  -3 -12  14       24.59       25.98      2.34 o 
  -2 -12  14        4.06        6.44      1.66 o 
  -1 -12  14      108.32      107.40      4.51 o 
   0 -12  14        2.18        1.94      1.46 o 
   1 -12  14        6.27        7.70      1.36 o 
   2 -12  14       15.15       11.64      2.30 o 
  -4 -11  14        0.53        2.58      2.10 o 
  -3 -11  14        8.14        6.11      2.15 o 
  -2 -11  14        2.98        2.36      1.28 o 
  -1 -11  14       38.84       41.48      2.86 o 
   0 -11  14       28.07       30.25      2.34 o 
   1 -11  14        3.33        2.30      1.12 o 
   2 -11  14        4.31        3.73      1.53 o 
   3 -11  14       23.31       23.87      2.71 o 
  -4 -10  14        3.00        0.30      1.83 o 
  -3 -10  14        2.65        3.61      2.24 o 
  -2 -10  14        5.13        5.76      1.92 o 
  -1 -10  14       16.37       11.97      2.23 o 
   0 -10  14        1.54        1.63      1.82 o 
   1 -10  14       22.61       27.70      2.38 o 
   2 -10  14        0.02       -0.58      1.68 o 
   3 -10  14       40.20       33.40      2.85 o 
   4 -10  14        0.43        1.83      2.76 o 
  -5  -9  14        4.00        5.83      1.88 o 
  -4  -9  14       50.91       63.69      3.59 o 
  -3  -9  14       18.63       14.35      2.38 o 
  -2  -9  14       62.82       79.01      4.55 o 
  -1  -9  14      132.36      146.43      5.27 o 
   0  -9  14       49.46       61.27      3.57 o 
   1  -9  14       32.17       41.47      3.70 o 
   2  -9  14       26.15       21.85      3.14 o 
   3  -9  14       39.47       48.46      3.66 o 
   4  -9  14       22.60       30.53      3.20 o 
  -5  -8  14        0.19        0.23      1.62 o 
  -4  -8  14        0.00        0.51      1.96 o 
  -3  -8  14       38.85       35.06      3.30 o 
  -2  -8  14        0.43       -0.57      1.49 o 
  -1  -8  14      233.97      181.98      6.22 o 
   0  -8  14      368.56      354.48      8.04 o 
   1  -8  14        0.02        0.25      2.30 o 
   2  -8  14       56.15       47.64      3.90 o 
   3  -8  14        0.19        2.40      2.32 o 
   4  -8  14        6.13        3.92      2.25 o 
   5  -8  14       14.15       10.68      3.71 o 
  -6  -7  14       24.23       31.96      5.52 o 
  -5  -7  14       12.50       14.47      2.70 o 
  -4  -7  14        9.18        7.27      1.99 o 
  -3  -7  14        8.82        8.68      2.20 o 
  -2  -7  14        1.05       -0.21      0.64 o 
  -1  -7  14        2.76        8.36      2.00 o 
   0  -7  14       50.68       31.44      3.37 o 
   1  -7  14        1.52       -1.85      1.85 o 
   2  -7  14        7.03        5.36      2.38 o 
   3  -7  14       14.21        9.94      2.86 o 
   4  -7  14       17.62       19.90      3.56 o 
   5  -7  14        6.39        5.27      2.26 o 
  -6  -6  14        6.74        9.99      2.93 o 
  -5  -6  14       33.17       39.12      3.05 o 
  -4  -6  14       40.11       43.52      3.37 o 
  -3  -6  14       44.49       45.15      3.53 o 
  -2  -6  14       72.20       63.53      3.61 o 
  -1  -6  14        0.09       -0.24      1.14 o 
   0  -6  14        6.35       13.82      1.63 o 
   1  -6  14        8.54        6.33      2.53 o 
   2  -6  14      158.96      149.86      7.45 o 
   3  -6  14       27.78       28.96      3.66 o 
   4  -6  14        0.77        2.01      3.74 o 
   5  -6  14        0.11        1.24      1.66 o 
  -6  -5  14       11.85       14.46      3.34 o 
  -5  -5  14       10.29       11.07      2.72 o 
  -4  -5  14      146.90      139.50      4.96 o 
  -3  -5  14       24.84       25.39      3.01 o 
  -2  -5  14      234.15      233.95      6.19 o 
  -1  -5  14        8.21        4.20      1.19 o 
   0  -5  14        5.82        4.07      1.18 o 
   1  -5  14       32.94       30.18      2.27 o 
   2  -5  14       81.46       65.61      5.09 o 
   3  -5  14       46.04       44.84      4.59 o 
   4  -5  14       44.52       43.47      5.18 o 
   5  -5  14       22.07       28.31      3.97 o 
  -7  -4  14       12.17       15.44      1.85 o 
  -6  -4  14        2.02        3.10      1.44 o 
  -5  -4  14        5.16        4.82      3.02 o 
  -4  -4  14       91.89       95.82      4.14 o 
  -3  -4  14        9.27        8.18      1.94 o 
  -2  -4  14       17.57       11.84      1.17 o 
  -1  -4  14      188.55      193.79      4.06 o 
   0  -4  14        2.57        4.06      0.92 o 
   1  -4  14       14.54        9.78      1.46 o 
   2  -4  14      446.85      399.17     10.10 o 
   3  -4  14       92.31       90.05      5.57 o 
   4  -4  14        1.53       -0.81      2.40 o 
   5  -4  14       53.72       48.36      3.22 o 
   6  -4  14        0.65       -2.32      2.32 o 
  -7  -3  14       21.55       28.87      4.08 o 
  -6  -3  14       12.00       11.65      2.85 o 
  -5  -3  14      153.57      159.77     10.45 o 
  -4  -3  14       54.42       51.51      3.94 o 
  -3  -3  14      445.04      461.48      9.04 o 
  -2  -3  14      685.41      704.47     12.74 o 
  -1  -3  14      324.10      313.91      4.72 o 
   0  -3  14      103.41      109.16      2.92 o 
   1  -3  14     1371.40     1348.68     10.37 o 
   2  -3  14        6.03       -0.87      1.70 o 
   3  -3  14      384.45      386.19     13.20 o 
   4  -3  14        1.19        2.08      6.60 o 
   5  -3  14       22.46       16.38      2.61 o 
   6  -3  14        0.48       -0.54      1.45 o 
  -7  -2  14        3.22        8.96      2.86 o 
  -6  -2  14        0.88       -1.77      1.77 o 
  -5  -2  14       27.30       29.62      3.04 o 
  -4  -2  14      527.33      542.38     13.57 o 
  -3  -2  14     1299.68     1350.66     20.20 o 
  -2  -2  14        0.15        1.51      1.58 o 
  -1  -2  14     1383.38     1334.92     17.54 o 
   0  -2  14      160.85      182.43      3.34 o 
   1  -2  14      666.65      681.86      8.47 o 
   2  -2  14      413.22      400.65      7.17 o 
   3  -2  14       47.76       40.55      3.64 o 
   4  -2  14       10.93        8.74      2.93 o 
   5  -2  14        0.10        1.23      2.82 o 
   6  -2  14       26.18       27.87      3.27 o 
  -7  -1  14       18.23       22.58      2.44 o 
  -6  -1  14       25.55       25.45      3.71 o 
  -5  -1  14        3.82        6.73      2.80 o 
  -4  -1  14       64.32       56.16      2.99 o 
  -3  -1  14       28.08       22.85      1.71 o 
  -2  -1  14      582.54      563.92      8.39 o 
  -1  -1  14      472.30      420.67      5.73 o 
   0  -1  14      371.62      398.16      6.65 o 
   1  -1  14       24.83       24.10      1.66 o 
   2  -1  14      116.00      110.45      3.31 o 
   3  -1  14       16.33       13.89      2.60 o 
   4  -1  14       90.62       93.92      5.87 o 
   5  -1  14      134.21      159.42      6.59 o 
   6  -1  14        2.10        0.14      2.16 o 
  -7   0  14        0.36        0.95      1.74 o 
  -6   0  14       17.29       12.34      2.00 o 
  -5   0  14       29.37       28.19      3.33 o 
  -4   0  14        0.84       -2.00      2.09 o 
  -3   0  14      194.83      179.69      3.71 o 
  -2   0  14       15.89       14.21      1.44 o 
  -1   0  14      510.83      468.05      5.44 o 
   0   0  14      691.88      742.19      7.25 o 
   1   0  14        4.71        5.84      1.12 o 
   2   0  14       14.89       19.58      1.77 o 
   3   0  14       21.69       18.47      2.59 o 
   4   0  14       58.70       63.96      4.54 o 
   5   0  14        1.71        0.25      1.83 o 
   6   0  14        3.25        3.48      1.71 o 
  -7   1  14        0.03       -0.45      1.81 o 
  -6   1  14        0.38       -1.47      2.10 o 
  -5   1  14       66.72       59.05      4.41 o 
  -4   1  14      113.84       97.75      5.11 o 
  -3   1  14       33.84       29.77      1.97 o 
  -2   1  14      170.54      157.50      3.55 o 
  -1   1  14      662.18      651.05      6.44 o 
   0   1  14       12.90       14.02      1.26 o 
   1   1  14      115.86      106.89      2.97 o 
   2   1  14       19.52       19.78      1.84 o 
   3   1  14      105.76      101.00      4.09 o 
   4   1  14        2.68        1.57      1.61 o 
   5   1  14       57.00       60.01      4.22 o 
   6   1  14        7.97        5.50      1.32 o 
  -7   2  14        5.86        6.57      1.80 o 
  -6   2  14       46.51       51.40      3.77 o 
  -5   2  14       67.26       68.58      4.53 o 
  -4   2  14      134.08      130.70      6.66 o 
  -3   2  14        1.25        0.12      1.24 o 
  -2   2  14       11.91        9.28      1.25 o 
  -1   2  14      439.72      384.79      4.84 o 
   0   2  14      143.55      143.51      3.26 o 
   1   2  14        7.80        7.37      1.17 o 
   2   2  14       18.49       15.44      1.65 o 
   3   2  14       32.65       28.01      2.48 o 
   4   2  14       28.00       31.21      2.94 o 
   5   2  14        7.20        4.21      1.98 o 
  -7   3  14        1.04        3.49      2.36 o 
  -6   3  14       28.21       25.99      2.89 o 
  -5   3  14       22.15       17.51      2.86 o 
  -4   3  14      178.88      173.53      4.99 o 
  -3   3  14        7.36        7.18      1.33 o 
  -2   3  14       59.21       53.92      2.17 o 
  -1   3  14      118.28      122.57      2.91 o 
   0   3  14       36.66       37.22      2.07 o 
   1   3  14       86.64       69.06      3.07 o 
   2   3  14        6.66        5.78      1.66 o 
   3   3  14      233.60      222.54      6.65 o 
   4   3  14      111.70      109.12      5.12 o 
   5   3  14        0.72        2.09      1.50 o 
  -7   4  14        2.34        3.47      1.32 o 
  -6   4  14        0.15        0.05      1.04 o 
  -5   4  14       11.91       11.30      1.93 o 
  -4   4  14      287.12      252.80      6.58 o 
  -3   4  14       59.99       71.49      2.87 o 
  -2   4  14       49.98       40.12      2.51 o 
  -1   4  14       65.19       53.72      2.33 o 
   0   4  14       29.05       24.85      2.13 o 
   1   4  14      121.07      143.92      4.17 o 
   2   4  14       88.50       67.13      3.45 o 
   3   4  14        9.77        5.31      2.18 o 
   4   4  14       31.60       21.96      3.45 o 
   5   4  14        0.51        1.15      1.38 o 
  -6   5  14       25.60       31.86      2.60 o 
  -5   5  14       21.24       29.92      2.52 o 
  -4   5  14      196.53      188.95      6.50 o 
  -3   5  14       37.62       47.86      2.48 o 
  -2   5  14      135.11      114.40      4.26 o 
  -1   5  14      245.08      253.49      6.02 o 
   0   5  14      149.48      135.43      3.83 o 
   1   5  14       20.10       13.02      1.66 o 
   2   5  14      173.57      180.77      6.52 o 
   3   5  14        5.38        6.10      2.15 o 
   4   5  14        0.00       -1.68      1.68 o 
   5   5  14       17.03       17.01      2.50 o 
  -6   6  14        4.54        2.81      1.26 o 
  -5   6  14       23.92       23.50      2.50 o 
  -4   6  14        1.63       -1.32      1.32 o 
  -3   6  14        2.66        6.07      1.40 o 
  -2   6  14       32.03       29.02      2.39 o 
  -1   6  14      170.26      160.33      4.89 o 
   0   6  14        1.87        6.88      1.76 o 
   1   6  14       33.00       36.20      2.35 o 
   2   6  14        1.29        1.71      1.86 o 
   3   6  14       65.65       68.63      4.08 o 
   4   6  14        9.57       11.42      1.86 o 
  -6   7  14        5.68        3.55      1.49 o 
  -5   7  14        6.23        9.21      1.70 o 
  -4   7  14       12.49       13.10      2.28 o 
  -3   7  14       29.06       18.48      1.98 o 
  -2   7  14        0.01        1.06      1.84 o 
  -1   7  14      213.69      198.09      5.57 o 
   0   7  14       13.83       11.44      2.05 o 
   1   7  14        3.56        6.56      1.69 o 
   2   7  14       22.59       24.47      2.41 o 
   3   7  14       11.45        9.62      2.60 o 
   4   7  14       20.31       13.92      1.72 o 
  -5   8  14       10.15       10.89      1.94 o 
  -4   8  14       29.64       25.50      2.71 o 
  -3   8  14       62.54       61.76      3.72 o 
  -2   8  14       37.10       39.06      3.29 o 
  -1   8  14        0.14       -0.29      1.46 o 
   0   8  14       77.33       89.84      3.80 o 
   1   8  14       14.67       12.35      2.29 o 
   2   8  14        3.14        2.83      1.49 o 
   3   8  14        0.59       -1.02      1.02 o 
  -4   9  14       11.06       14.59      2.15 o 
  -3   9  14        2.22        3.28      1.95 o 
  -2   9  14        4.51        6.68      1.52 o 
  -1   9  14       13.07       10.21      2.16 o 
   0   9  14       28.82       29.04      2.43 o 
   1   9  14       22.76       26.99      2.59 o 
   2   9  14       28.20       34.49      1.99 o 
   3   9  14        1.10        8.46      1.41 o 
  -4  10  14       48.82       60.42      3.51 o 
  -3  10  14        9.99       11.11      2.17 o 
  -2  10  14        3.39        6.13      1.85 o 
  -1  10  14       68.76       75.52      3.31 o 
   0  10  14       14.86       14.77      1.73 o 
   1  10  14       12.97       14.33      1.78 o 
   2  10  14      150.52      169.06      4.21 o 
  -2  11  14       10.59        8.20      1.97 o 
  -1  11  14        0.01       -0.23      0.84 o 
   0  11  14       73.29       95.06      4.30 o 
  -2 -12  15       36.34       33.53      2.53 o 
  -1 -12  15       15.50       14.81      1.48 o 
   0 -12  15       15.05       14.04      1.22 o 
   1 -12  15       90.43       85.46      4.35 o 
  -3 -11  15       16.15       19.37      2.51 o 
  -2 -11  15        2.44        9.41      2.84 o 
  -1 -11  15        8.19        6.18      1.66 o 
   0 -11  15        7.84        7.48      1.55 o 
   1 -11  15       37.78       40.46      2.86 o 
   2 -11  15       27.28       28.48      2.93 o 
  -4 -10  15        1.60       -1.77      1.77 o 
  -3 -10  15        0.36        2.05      1.99 o 
  -2 -10  15        3.53        4.31      1.53 o 
  -1 -10  15       11.48        8.08      1.71 o 
   0 -10  15        8.15        6.99      1.57 o 
   1 -10  15        8.53       10.43      2.22 o 
   2 -10  15        5.71        7.63      2.31 o 
   3 -10  15        0.27        2.81      1.06 o 
  -5  -9  15       25.75       28.15      4.15 o 
  -4  -9  15       20.89       27.46      2.49 o 
  -3  -9  15       57.68       66.17      4.55 o 
  -2  -9  15        7.95        4.54      2.14 o 
  -1  -9  15       18.82       12.18      2.22 o 
   0  -9  15       68.46       57.94      3.47 o 
   1  -9  15        3.73        2.49      1.90 o 
   2  -9  15       80.30       76.47      4.96 o 
   3  -9  15       26.36       23.27      2.58 o 
   4  -9  15        6.39        3.89      2.13 o 
  -5  -8  15        4.18        7.28      2.56 o 
  -4  -8  15       14.87       17.96      2.45 o 
  -3  -8  15       80.80       97.51      4.67 o 
  -2  -8  15       85.09       68.44      4.25 o 
  -1  -8  15       21.64       16.95      2.61 o 
   0  -8  15       37.76       35.36      3.50 o 
   1  -8  15       57.27       47.43      3.83 o 
   2  -8  15      276.69      289.23      9.41 o 
   3  -8  15        1.16        0.47      2.00 o 
   4  -8  15        1.00        3.04      2.24 o 
  -6  -7  15        0.08        2.84      2.50 o 
  -5  -7  15       44.35       49.39      3.61 o 
  -4  -7  15       37.74       36.18      3.43 o 
  -3  -7  15        6.06        4.87      2.01 o 
  -2  -7  15      413.23      388.06      9.42 o 
  -1  -7  15      144.15      122.98      5.63 o 
   0  -7  15      246.93      245.06      7.57 o 
   1  -7  15      180.06      176.17      6.51 o 
   2  -7  15       16.01       15.58      3.37 o 
   3  -7  15       11.95       12.76      2.48 o 
   4  -7  15       87.45       90.36      6.18 o 
   5  -7  15        0.00       -1.17      1.17 o 
  -6  -6  15        1.36        2.15      3.32 o 
  -5  -6  15       18.03       17.06      2.05 o 
  -4  -6  15       15.88       16.95      2.70 o 
  -3  -6  15        7.00        1.34      2.29 o 
  -2  -6  15       75.34       72.84      3.78 o 
  -1  -6  15        4.18        1.61      1.20 o 
   0  -6  15       72.82       59.83      3.64 o 
   1  -6  15       10.70        8.40      2.38 o 
   2  -6  15        2.66        3.81      2.90 o 
   3  -6  15      121.12      122.98      6.34 o 
   4  -6  15       14.28       15.12      3.61 o 
   5  -6  15        0.06        0.13      1.19 o 
  -6  -5  15       18.87       21.76      5.14 o 
  -5  -5  15       11.46       14.37      2.67 o 
  -4  -5  15      122.24      140.17      6.73 o 
  -3  -5  15       58.79       51.83      3.77 o 
  -2  -5  15      324.47      301.71      8.91 o 
  -1  -5  15       36.93       32.93      2.64 o 
   0  -5  15       47.37       41.47      2.78 o 
   1  -5  15      328.88      306.15      8.15 o 
   2  -5  15      211.35      201.57      8.25 o 
   3  -5  15      107.41      104.78      6.05 o 
   4  -5  15       58.15       57.43      9.77 o 
   5  -5  15        1.11        3.75      1.84 o 
  -6  -4  15        0.97        0.55      1.34 o 
  -5  -4  15       59.09       57.51      4.42 o 
  -4  -4  15      120.16      120.87      6.09 o 
  -3  -4  15      426.10      436.11     19.83 o 
  -2  -4  15        4.41        2.58      1.65 o 
  -1  -4  15       42.46       38.66      4.24 o 
   0  -4  15      124.39      129.97      6.04 o 
   1  -4  15        2.47        1.80      1.64 o 
   2  -4  15       70.27       65.76      5.26 o 
   3  -4  15       84.03       77.38      5.08 o 
   4  -4  15        0.27       -1.01      2.21 o 
   5  -4  15       20.37       15.46      3.24 o 
  -6  -3  15        0.01        4.04      1.81 o 
  -5  -3  15      114.34      158.01      8.44 o 
  -4  -3  15        9.92       15.49      2.91 o 
  -3  -3  15        0.02       -2.28      2.28 o 
  -2  -3  15       24.75       19.40      2.05 o 
  -1  -3  15        5.62        7.75      1.04 o 
   0  -3  15       73.61       83.97      2.46 o 
   1  -3  15        9.53        8.11      1.88 o 
   2  -3  15        4.54        7.34      1.90 o 
   3  -3  15      155.76      145.40      8.16 o 
   4  -3  15       33.41       29.07      4.60 o 
   5  -3  15       55.06       54.75      3.17 o 
  -7  -2  15        0.90        2.48      0.89 o 
  -6  -2  15        0.22        0.50      1.34 o 
  -5  -2  15        7.46        6.48      2.16 o 
  -4  -2  15      172.29      168.95      7.03 o 
  -3  -2  15      764.75      776.13     10.65 o 
  -2  -2  15      164.75      158.50      4.84 o 
  -1  -2  15        1.70        0.15      1.16 o 
   0  -2  15       35.98       42.56      1.78 o 
   1  -2  15     1051.71     1048.80     10.86 o 
   2  -2  15      827.34      822.04     11.30 o 
   3  -2  15       15.20       12.63      2.84 o 
   4  -2  15       22.97       18.12      3.32 o 
   5  -2  15        9.88       12.56      2.45 o 
  -7  -1  15        2.22        1.67      1.03 o 
  -6  -1  15       59.67       58.95      3.43 o 
  -5  -1  15       87.20       94.11      4.54 o 
  -4  -1  15        2.26        2.09      1.79 o 
  -3  -1  15        4.73        3.63      1.34 o 
  -2  -1  15     1291.27     1219.50     15.88 o 
  -1  -1  15      187.61      185.29      3.62 o 
   0  -1  15     1064.25     1178.91     13.95 o 
   1  -1  15       87.65       83.57      3.02 o 
   2  -1  15       51.65       47.69      2.56 o 
   3  -1  15       11.25       13.23      2.39 o 
   4  -1  15        8.99        6.52      2.04 o 
   5  -1  15       56.41       66.03      4.26 o 
  -7   0  15        7.12        9.78      1.26 o 
  -6   0  15       87.78       88.34      6.06 o 
  -5   0  15        3.93        1.65      2.06 o 
  -4   0  15        6.50        5.63      1.72 o 
  -3   0  15       49.02       45.79      3.21 o 
  -2   0  15      455.59      423.86      5.48 o 
  -1   0  15       92.42       81.59      2.50 o 
   0   0  15       64.95       62.10      2.32 o 
   1   0  15      625.08      606.58      7.12 o 
   2   0  15        2.68        0.15      1.20 o 
   3   0  15       20.35       13.53      2.80 o 
   4   0  15       19.34       17.17      2.87 o 
   5   0  15        4.54        8.13      4.65 o 
  -7   1  15        2.01        1.44      1.10 o 
  -6   1  15       86.35       98.35      4.69 o 
  -5   1  15        2.27        2.68      2.10 o 
  -4   1  15       13.55       12.42      2.59 o 
  -3   1  15        7.79        7.71      2.09 o 
  -2   1  15     1687.52     1614.92     14.81 o 
  -1   1  15      227.49      205.90      3.83 o 
   0   1  15      665.89      729.31      9.05 o 
   1   1  15       36.41       31.90      2.13 o 
   2   1  15       32.70       30.40      2.17 o 
   3   1  15       19.44       18.98      2.43 o 
   4   1  15        0.79        1.90      1.81 o 
   5   1  15        1.95        1.57      2.06 o 
  -7   2  15        1.25        4.48      1.70 o 
  -6   2  15       23.47       27.03      2.81 o 
  -5   2  15        0.99        0.09      2.01 o 
  -4   2  15        0.93        1.24      1.80 o 
  -3   2  15      360.81      370.50      6.51 o 
  -2   2  15      111.64      101.53      3.63 o 
  -1   2  15        0.25        2.17      1.17 o 
   0   2  15      130.94      137.71      4.18 o 
   1   2  15      187.40      173.79      4.63 o 
   2   2  15       98.16       93.76      3.26 o 
   3   2  15      107.93       94.43      4.48 o 
   4   2  15        0.64        2.20      2.39 o 
   5   2  15        4.22        2.19      2.85 o 
  -6   3  15       14.24       14.09      2.10 o 
  -5   3  15        4.63        6.41      1.45 o 
  -4   3  15       73.08       73.61      4.56 o 
  -3   3  15       87.55       87.51      3.21 o 
  -2   3  15      293.56      259.58      5.77 o 
  -1   3  15       50.25       43.65      2.56 o 
   0   3  15       17.22       14.47      1.85 o 
   1   3  15       75.83       83.21      3.43 o 
   2   3  15       19.49       15.03      2.14 o 
   3   3  15       11.86        9.87      2.21 o 
   4   3  15        0.35        0.20      1.61 o 
   5   3  15        0.20       -0.43      1.99 o 
  -6   4  15       30.75       33.59      2.61 o 
  -5   4  15        4.15        3.27      1.19 o 
  -4   4  15       29.38       22.54      2.72 o 
  -3   4  15      430.04      420.19      7.66 o 
  -2   4  15       86.30       79.32      3.69 o 
  -1   4  15       37.17       29.72      2.28 o 
   0   4  15      296.10      311.81      6.10 o 
   1   4  15      401.12      342.73      7.06 o 
   2   4  15      131.98      117.91      4.77 o 
   3   4  15        0.74       -0.03      3.77 o 
   4   4  15        0.02        0.31      1.36 o 
   5   4  15       46.53       46.21      7.23 o 
  -6   5  15        7.27        8.47      1.83 o 
  -5   5  15       10.33        7.87      1.54 o 
  -4   5  15       33.24       38.51      2.86 o 
  -3   5  15       17.29       19.34      2.15 o 
  -2   5  15        4.91        3.76      1.57 o 
  -1   5  15       17.86       14.85      1.81 o 
   0   5  15        0.01        0.84      1.62 o 
   1   5  15      313.71      331.20      7.85 o 
   2   5  15        1.66        4.61      1.91 o 
   3   5  15        0.04        0.04      2.21 o 
   4   5  15        7.55        5.49      1.78 o 
  -6   6  15       37.80       40.73      2.90 o 
  -5   6  15       52.71       52.18      2.84 o 
  -4   6  15        2.56        1.91      1.30 o 
  -3   6  15       64.26       54.14      3.08 o 
  -2   6  15       28.57       26.51      2.59 o 
  -1   6  15       38.41       30.50      2.97 o 
   0   6  15        3.29        4.28      1.68 o 
   1   6  15       26.43       19.74      2.13 o 
   2   6  15        0.97        2.42      1.82 o 
   3   6  15        2.28        1.31      1.99 o 
   4   6  15        1.18        0.03      1.05 o 
  -5   7  15        8.51       11.14      2.00 o 
  -4   7  15       32.52       34.89      3.16 o 
  -3   7  15        0.31        0.72      1.98 o 
  -2   7  15        0.50        0.61      1.36 o 
  -1   7  15        2.84        0.16      1.60 o 
   0   7  15        1.86        2.93      1.44 o 
   1   7  15        0.20        1.32      1.40 o 
   2   7  15       10.97       10.13      1.70 o 
   3   7  15       16.97       17.44      2.03 o 
  -5   8  15        8.65        6.92      2.43 o 
  -4   8  15        9.14        4.33      1.52 o 
  -3   8  15        9.46        9.12      1.98 o 
  -2   8  15        2.00        1.10      1.20 o 
  -1   8  15        0.01        1.10      1.65 o 
   0   8  15        7.41       11.87      1.78 o 
   1   8  15        3.33        4.92      1.30 o 
   2   8  15        6.07        5.28      1.62 o 
   3   8  15        8.43        6.85      1.58 o 
  -4   9  15        0.38       -0.93      0.98 o 
  -3   9  15        3.29       -0.23      2.17 o 
  -2   9  15      154.99      192.96      4.94 o 
  -1   9  15       25.99       26.53      2.55 o 
   0   9  15        2.90        3.83      1.38 o 
   1   9  15       73.10       73.36      3.06 o 
   2   9  15        5.59        4.85      1.54 o 
  -3  10  15        0.96        1.93      1.19 o 
  -2  10  15       11.90        7.85      1.50 o 
  -1  10  15       43.66       43.81      2.68 o 
   0  10  15       11.15       15.88      1.49 o 
   1  10  15       37.67       38.31      2.20 o 
  -2 -11  16        0.01        0.40      0.59 o 
  -1 -11  16        1.07       -0.23      1.11 o 
   0 -11  16       15.12       15.21      1.79 o 
   1 -11  16       38.45       30.52      2.69 o 
   2 -11  16       48.57       52.14      3.54 o 
  -3 -10  16       31.75       29.22      2.88 o 
  -2 -10  16        7.04        4.78      1.28 o 
  -1 -10  16        0.01       -0.15      1.19 o 
   0 -10  16       14.27       21.03      2.54 o 
   1 -10  16        0.00        1.78      1.58 o 
   2 -10  16       20.91       18.98      2.38 o 
   3 -10  16        5.37        2.39      2.17 o 
  -4  -9  16        0.56        3.68      1.78 o 
  -3  -9  16        6.45        8.79      2.28 o 
  -2  -9  16        2.97        0.20      2.43 o 
  -1  -9  16       43.59       40.99      3.25 o 
   0  -9  16       21.73       20.06      2.55 o 
   1  -9  16        0.38        1.20      2.27 o 
   2  -9  16        1.57        5.24      2.14 o 
   3  -9  16       11.22       13.00      2.41 o 
  -5  -8  16        0.14        1.06      2.35 o 
  -4  -8  16        4.42        2.41      2.17 o 
  -3  -8  16        0.02        0.51      2.17 o 
  -2  -8  16       39.95       37.50      3.33 o 
  -1  -8  16        0.00        0.97      1.99 o 
   0  -8  16        2.13       -0.36      1.98 o 
   1  -8  16       21.51       14.25      2.51 o 
   2  -8  16       19.89       14.54      2.87 o 
   3  -8  16        5.76        2.59      2.46 o 
   4  -8  16       14.65       12.86      2.47 o 
  -5  -7  16        0.12        0.96      1.74 o 
  -4  -7  16        1.36        0.46      2.12 o 
  -3  -7  16       92.94       97.46      5.46 o 
  -2  -7  16       52.37       57.29      3.88 o 
  -1  -7  16      147.39      110.06      6.05 o 
   0  -7  16       55.88       43.01      4.35 o 
   1  -7  16       85.02       82.58      5.30 o 
   2  -7  16       53.84       54.39      4.56 o 
   3  -7  16        0.30        0.25      1.57 o 
   4  -7  16        1.31        1.28      2.13 o 
  -6  -6  16        3.48        4.14      1.99 o 
  -5  -6  16        7.30        9.22      2.46 o 
  -4  -6  16        0.05        0.76      1.93 o 
  -3  -6  16       26.80       24.15      2.71 o 
  -2  -6  16       14.69       10.63      2.19 o 
  -1  -6  16       47.54       44.86      4.38 o 
   0  -6  16      123.00      121.56      5.33 o 
   1  -6  16        0.92       -0.19      2.43 o 
   2  -6  16        0.00       -2.28      2.28 o 
   3  -6  16        8.57        7.24      1.94 o 
   4  -6  16       16.40       14.73      2.70 o 
  -6  -5  16        5.49        6.15      2.04 o 
  -5  -5  16       10.62       10.98      2.53 o 
  -4  -5  16        1.07       -0.39      1.92 o 
  -3  -5  16       18.25       19.29      2.33 o 
  -2  -5  16       64.84       67.82      5.13 o 
  -1  -5  16        0.02       -0.33      1.74 o 
   0  -5  16        2.49        5.24      2.00 o 
   1  -5  16       43.76       44.84      3.61 o 
   2  -5  16        6.48        7.20      2.06 o 
   3  -5  16        0.00        4.21      2.70 o 
   4  -5  16       10.22        7.29      2.39 o 
   5  -5  16       29.10       29.90      2.65 o 
  -6  -4  16       27.15       18.47      3.30 o 
  -5  -4  16        0.00        1.66      2.09 o 
  -4  -4  16      358.30      398.69     15.45 o 
  -3  -4  16      195.49      207.00      5.89 o 
  -2  -4  16      349.80      331.38      7.46 o 
  -1  -4  16      393.87      399.55      8.63 o 
   0  -4  16      375.09      398.78      7.22 o 
   1  -4  16       26.41       17.12      3.01 o 
   2  -4  16      125.37      125.25      5.67 o 
   3  -4  16      130.33      140.04      6.31 o 
   4  -4  16        3.63        3.34      2.37 o 
   5  -4  16        5.72        5.21      1.67 o 
  -6  -3  16        1.77       -0.85      1.73 o 
  -5  -3  16      112.18      118.32      8.70 o 
  -4  -3  16       97.90      113.14      5.81 o 
  -3  -3  16      266.48      286.42      7.85 o 
  -2  -3  16       13.70       11.98      1.80 o 
  -1  -3  16     1124.24     1137.52     19.48 o 
   0  -3  16        4.39        7.32      1.68 o 
   1  -3  16      433.43      419.89      7.03 o 
   2  -3  16      197.36      190.79      4.93 o 
   3  -3  16       21.70       27.46      3.05 o 
   4  -3  16        5.01        4.15      2.41 o 
   5  -3  16        0.99       -0.13      1.54 o 
  -6  -2  16       20.96       18.60      2.85 o 
  -5  -2  16        4.19        2.48      1.36 o 
  -4  -2  16      356.57      370.33     19.43 o 
  -3  -2  16       14.88       17.32      1.97 o 
  -2  -2  16       36.37       30.98      2.53 o 
  -1  -2  16      752.48      762.18     11.92 o 
   0  -2  16      203.89      227.71      5.41 o 
   1  -2  16      732.78      715.68      9.11 o 
   2  -2  16       24.14       20.64      2.28 o 
   3  -2  16       79.79       81.47      4.85 o 
   4  -2  16        4.97        3.87      2.52 o 
   5  -2  16        0.91       -0.07      1.24 o 
  -6  -1  16        0.67       -0.10      2.00 o 
  -5  -1  16       94.60       82.91      6.97 o 
  -4  -1  16       37.70       31.96      3.47 o 
  -3  -1  16      255.96      254.89      5.77 o 
  -2  -1  16       88.22       89.05      3.72 o 
  -1  -1  16     1196.82     1207.18     15.29 o 
   0  -1  16      354.98      411.49      6.13 o 
   1  -1  16      227.67      222.34      5.24 o 
   2  -1  16       86.95       90.07      3.23 o 
   3  -1  16       12.96       12.74      2.52 o 
   4  -1  16       30.98       35.39      3.25 o 
   5  -1  16        7.82        6.37      4.99 o 
  -6   0  16        6.73        3.84      1.46 o 
  -5   0  16       45.85       46.81      4.49 o 
  -4   0  16      172.12      143.67      5.83 o 
  -3   0  16        8.48        5.91      1.77 o 
  -2   0  16       25.61       21.26      2.15 o 
  -1   0  16      106.32       97.44      3.37 o 
   0   0  16        0.40       -1.28      1.33 o 
   1   0  16       12.01        8.77      1.57 o 
   2   0  16       37.09       34.06      2.19 o 
   3   0  16        1.33        2.96      2.10 o 
   4   0  16        5.27        5.92      2.06 o 
   5   0  16        0.09        3.27      1.46 o 
  -6   1  16        0.18        0.50      1.14 o 
  -5   1  16      142.17      133.54      5.22 o 
  -4   1  16       46.15       39.79      2.74 o 
  -3   1  16       77.82       77.53      3.36 o 
  -2   1  16        5.43        4.38      1.47 o 
  -1   1  16     1515.07     1457.08     14.10 o 
   0   1  16      215.00      231.99      5.36 o 
   1   1  16       33.42       29.30      2.25 o 
   2   1  16       96.49       91.80      3.27 o 
   3   1  16      230.39      246.68      8.27 o 
   4   1  16       26.31       21.73      2.70 o 
   5   1  16       15.84       12.45      2.72 o 
  -6   2  16        2.08        3.21      1.68 o 
  -5   2  16       21.80       18.92      2.34 o 
  -4   2  16       10.39        7.50      2.29 o 
  -3   2  16       45.91       39.17      2.28 o 
  -2   2  16      238.18      223.57      4.81 o 
  -1   2  16       15.30       12.26      1.80 o 
   0   2  16      550.51      615.85      9.19 o 
   1   2  16        1.19        2.47      1.34 o 
   2   2  16       18.63       19.73      2.27 o 
   3   2  16       40.04       40.00      3.87 o 
   4   2  16        1.87        1.47      3.14 o 
   5   2  16       18.74       19.47      2.12 o 
  -6   3  16        0.02        1.02      1.72 o 
  -5   3  16        0.00        1.02      1.85 o 
  -4   3  16       14.67       11.14      2.53 o 
  -3   3  16       56.45       56.61      3.07 o 
  -2   3  16        3.40        5.70      1.54 o 
  -1   3  16      275.24      233.86      5.34 o 
   0   3  16       16.60       14.67      1.92 o 
   1   3  16       76.14       66.68      3.15 o 
   2   3  16        0.01        0.01      1.22 o 
   3   3  16       51.55       57.62      3.93 o 
   4   3  16        0.63        1.78      1.98 o 
  -6   4  16       18.35       20.13      1.64 o 
  -5   4  16        1.11        3.42      1.37 o 
  -4   4  16        2.04        1.40      1.24 o 
  -3   4  16       61.96       55.36      2.80 o 
  -2   4  16      108.94      110.79      4.70 o 
  -1   4  16        6.12        7.27      2.05 o 
   0   4  16      214.96      238.94      5.81 o 
   1   4  16        0.21        2.24      2.25 o 
   2   4  16       11.44        8.60      1.88 o 
   3   4  16        5.01        3.97      1.98 o 
   4   4  16       18.22       19.34      2.16 o 
  -6   5  16        2.71        3.13      1.47 o 
  -5   5  16       60.18       54.58      2.38 o 
  -4   5  16        3.34        5.29      1.77 o 
  -3   5  16       85.88       79.89      3.85 o 
  -2   5  16       51.11       41.44      3.03 o 
  -1   5  16        3.68        4.62      1.70 o 
   0   5  16       36.09       27.09      2.33 o 
   1   5  16       41.93       37.66      3.11 o 
   2   5  16       13.81        8.93      1.86 o 
   3   5  16       33.45       31.29      2.89 o 
   4   5  16        5.46        9.70      1.61 o 
  -5   6  16        8.00       12.37      1.40 o 
  -4   6  16        1.51        1.18      1.20 o 
  -3   6  16       14.95       19.93      1.95 o 
  -2   6  16        4.80        3.10      1.53 o 
  -1   6  16      122.33      128.64      4.93 o 
   0   6  16       33.48       33.11      2.58 o 
   1   6  16        0.88        6.43      1.76 o 
   2   6  16       25.62       23.13      2.21 o 
   3   6  16       42.78       47.10      3.03 o 
  -5   7  16        3.26        4.58      1.67 o 
  -4   7  16        0.77        1.40      1.51 o 
  -3   7  16       29.60       31.44      2.20 o 
  -2   7  16        9.17        8.10      1.65 o 
  -1   7  16        1.29       -0.97      1.36 o 
   0   7  16       68.08       68.05      3.16 o 
   1   7  16       18.79       20.63      2.16 o 
   2   7  16        2.50        3.71      1.63 o 
   3   7  16       15.33       16.25      2.06 o 
  -4   8  16        6.48        6.82      1.43 o 
  -3   8  16        8.43       10.82      1.24 o 
  -2   8  16        9.01       11.47      1.57 o 
  -1   8  16       57.44       68.33      3.62 o 
   0   8  16       12.28       16.65      2.17 o 
   1   8  16        4.74        6.66      1.51 o 
   2   8  16       18.74       24.39      1.71 o 
  -3   9  16       20.95       20.03      2.29 o 
  -2   9  16        3.39        2.48      1.12 o 
  -1   9  16        2.13        2.28      0.84 o 
   0   9  16        0.32       -0.53      1.20 o 
   1   9  16        2.02        4.04      0.74 o 
  -1 -11  17       40.44       39.80      2.25 o 
   0 -11  17       18.85       21.80      1.85 o 
  -3 -10  17       23.84       27.06      2.56 o 
  -2 -10  17        1.80        2.58      2.42 o 
  -1 -10  17       24.17       20.30      2.49 o 
   0 -10  17       24.37       24.26      2.21 o 
   1 -10  17        3.36        2.56      1.43 o 
   2 -10  17        1.06        2.24      1.27 o 
  -4  -9  17       15.32       12.77      2.73 o 
  -3  -9  17        1.79        1.56      1.95 o 
  -2  -9  17        0.22        2.25      1.53 o 
  -1  -9  17        4.24        4.11      2.25 o 
   0  -9  17       22.93       20.45      2.74 o 
   1  -9  17        0.37        0.48      1.94 o 
   2  -9  17        5.06       10.08      2.01 o 
   3  -9  17       11.89       11.94      1.76 o 
  -4  -8  17        1.98        1.39      2.75 o 
  -3  -8  17       31.04       29.78      3.04 o 
  -2  -8  17       12.39        7.99      2.05 o 
  -1  -8  17       21.90       21.13      3.14 o 
   0  -8  17        0.00        0.95      2.21 o 
   1  -8  17        5.28        1.08      1.47 o 
   2  -8  17       55.09       52.51      3.90 o 
   3  -8  17        7.43        0.50      1.81 o 
  -5  -7  17       39.75       53.96      3.79 o 
  -4  -7  17       17.66       22.67      2.85 o 
  -3  -7  17       11.15       16.24      2.83 o 
  -2  -7  17       17.69       12.81      2.11 o 
  -1  -7  17       21.85       19.01      3.38 o 
   0  -7  17       75.61       67.88      5.12 o 
   1  -7  17        0.05       -1.61      1.61 o 
   2  -7  17        0.09        1.88      2.28 o 
   3  -7  17        3.45        0.29      2.19 o 
   4  -7  17        0.00        0.63      1.25 o 
  -5  -6  17       19.85       22.29      1.82 o 
  -4  -6  17        0.49       -1.05      1.05 o 
  -3  -6  17       23.33       22.82      3.40 o 
  -2  -6  17       55.36       54.39      3.85 o 
  -1  -6  17        1.56        4.38      2.47 o 
   0  -6  17       33.01       35.21      3.97 o 
   1  -6  17      164.31      155.10      7.04 o 
   2  -6  17        0.00       -2.82      2.82 o 
   3  -6  17        7.33       11.35      1.54 o 
   4  -6  17       51.63       58.70      3.05 o 
  -5  -5  17        0.08        1.09      1.21 o 
  -4  -5  17       27.97       29.64      2.93 o 
  -3  -5  17       13.59       17.19      2.06 o 
  -2  -5  17       39.09       35.71      3.22 o 
  -1  -5  17        4.58        3.36      2.57 o 
   0  -5  17      312.92      344.13     10.29 o 
   1  -5  17        1.48        1.60      2.07 o 
   2  -5  17       31.50       30.79      2.72 o 
   3  -5  17        8.16        4.58      2.17 o 
   4  -5  17        7.77        5.63      1.80 o 
  -6  -4  17       11.62       11.21      1.73 o 
  -5  -4  17        4.80        3.76      3.89 o 
  -4  -4  17       17.34       15.64      3.34 o 
  -3  -4  17        0.18        1.11      1.41 o 
  -2  -4  17       23.27       25.02      2.50 o 
  -1  -4  17        9.90        9.40      1.76 o 
   0  -4  17       38.73       38.62      2.56 o 
   1  -4  17       39.89       28.72      2.93 o 
   2  -4  17       78.74       82.08      4.18 o 
   3  -4  17       17.25       12.49      2.42 o 
   4  -4  17       13.62       12.53      2.60 o 
  -6  -3  17        0.51        0.32      1.04 o 
  -5  -3  17       64.65       53.90      5.44 o 
  -4  -3  17        0.99        3.85      1.95 o 
  -3  -3  17      679.80      719.96     13.99 o 
  -2  -3  17       39.66       36.89      2.21 o 
  -1  -3  17       62.22       56.52      2.80 o 
   0  -3  17       12.00       14.72      1.79 o 
   1  -3  17      501.38      529.02      8.59 o 
   2  -3  17        3.11        0.46      2.17 o 
   3  -3  17        8.64        8.67      2.97 o 
   4  -3  17        3.69        3.89      2.05 o 
  -6  -2  17        5.28        3.09      1.29 o 
  -5  -2  17      136.32      123.55      6.76 o 
  -4  -2  17      205.60      222.73      7.36 o 
  -3  -2  17      575.30      603.75     10.85 o 
  -2  -2  17      137.39      128.37      4.17 o 
  -1  -2  17        0.55        1.46      1.30 o 
   0  -2  17      221.37      252.01      5.48 o 
   1  -2  17      663.07      671.32      8.78 o 
   2  -2  17        7.17        8.47      2.14 o 
   3  -2  17      473.40      482.55      9.87 o 
   4  -2  17        0.13        0.16      1.59 o 
  -6  -1  17        7.47        8.28      1.79 o 
  -5  -1  17       88.15       97.88      5.35 o 
  -4  -1  17       10.72       14.31      1.88 o 
  -3  -1  17        3.31        3.42      2.39 o 
  -2  -1  17       18.24       16.54      2.08 o 
  -1  -1  17       11.66       11.87      1.81 o 
   0  -1  17       48.45       58.18      2.46 o 
   1  -1  17       33.76       25.74      2.22 o 
   2  -1  17      134.83      129.96      4.44 o 
   3  -1  17       72.84       68.65      4.15 o 
   4  -1  17       49.43       48.46      3.83 o 
  -6   0  17        1.99        1.88      1.29 o 
  -5   0  17       41.77       40.42      3.74 o 
  -4   0  17       18.53       21.75      2.68 o 
  -3   0  17       74.90       81.83      4.31 o 
  -2   0  17      232.56      225.54      5.19 o 
  -1   0  17        0.08        0.83      1.25 o 
   0   0  17      312.85      342.26      6.33 o 
   1   0  17       49.02       53.62      2.60 o 
   2   0  17        1.47        1.13      0.98 o 
   3   0  17      155.53      163.77      6.06 o 
   4   0  17        2.91        2.82      1.56 o 
  -6   1  17       16.34       14.70      1.89 o 
  -5   1  17       63.70       63.67      3.51 o 
  -4   1  17        8.55        5.90      1.68 o 
  -3   1  17       48.38       52.27      3.57 o 
  -2   1  17       35.41       34.10      2.30 o 
  -1   1  17        0.70        0.25      1.27 o 
   0   1  17       28.95       36.43      2.46 o 
   1   1  17       48.71       45.15      3.19 o 
   2   1  17       24.21       26.03      2.22 o 
   3   1  17        7.26        6.54      2.87 o 
   4   1  17       76.07       79.79      4.35 o 
  -6   2  17       12.17       12.75      2.11 o 
  -5   2  17        5.01        5.09      1.54 o 
  -4   2  17        0.93       -0.57      1.86 o 
  -3   2  17        2.66        2.87      1.24 o 
  -2   2  17        0.06        1.45      1.31 o 
  -1   2  17        3.56        2.84      1.37 o 
   0   2  17       12.78       16.06      1.87 o 
   1   2  17       14.21       12.93      2.28 o 
   2   2  17        6.76        3.74      1.44 o 
   3   2  17       43.74       42.81      3.90 o 
   4   2  17       12.86       12.90      2.77 o 
  -6   3  17       21.12       23.25      1.69 o 
  -5   3  17        0.35        1.44      1.45 o 
  -4   3  17       23.83       24.47      2.33 o 
  -3   3  17        6.45        1.57      1.52 o 
  -2   3  17       40.05       34.84      2.93 o 
  -1   3  17        3.16       -0.36      1.64 o 
   0   3  17       14.26       14.18      2.37 o 
   1   3  17        0.49        2.32      1.76 o 
   2   3  17        0.10        0.48      0.93 o 
   3   3  17        2.79        6.34      2.27 o 
   4   3  17        7.80        7.23      1.60 o 
  -5   4  17       54.51       50.12      2.72 o 
  -4   4  17       12.14       11.12      1.89 o 
  -3   4  17       24.98       20.38      1.77 o 
  -2   4  17      103.08       93.11      3.81 o 
  -1   4  17       15.33       14.95      2.33 o 
   0   4  17      105.19      100.98      4.51 o 
   1   4  17       13.87        9.24      2.19 o 
   2   4  17        0.65        2.58      1.22 o 
   3   4  17        1.17       -1.65      1.65 o 
   4   4  17       11.09       15.07      3.07 o 
  -5   5  17        1.30        3.05      2.07 o 
  -4   5  17        0.97        1.95      1.06 o 
  -3   5  17       38.37       39.27      2.75 o 
  -2   5  17        3.73        4.19      1.51 o 
  -1   5  17       18.21       16.96      2.29 o 
   0   5  17       42.32       39.51      2.95 o 
   1   5  17       16.38       20.58      2.53 o 
   2   5  17       61.51       55.77      2.81 o 
   3   5  17        0.04        0.28      0.92 o 
  -5   6  17       15.48       14.59      2.13 o 
  -4   6  17        0.00       -0.29      1.19 o 
  -3   6  17       17.16        8.77      1.49 o 
  -2   6  17        4.65        4.10      1.17 o 
  -1   6  17        3.75        4.27      1.32 o 
   0   6  17        0.28        0.75      1.25 o 
   1   6  17       11.09       14.17      2.00 o 
   2   6  17        9.42        9.89      1.63 o 
   3   6  17       29.42       32.50      2.32 o 
  -4   7  17        2.30        0.32      1.13 o 
  -3   7  17        1.84       -0.05      0.93 o 
  -2   7  17       11.70       10.95      1.57 o 
  -1   7  17        2.00        3.36      1.29 o 
   0   7  17        9.93       10.44      1.40 o 
   1   7  17        3.12        3.06      1.62 o 
   2   7  17        0.09        1.18      0.90 o 
  -3   8  17        2.47       -0.70      1.14 o 
  -2   8  17       63.91       66.52      2.73 o 
  -1   8  17       19.76       26.10      1.96 o 
   0   8  17       31.24       36.39      2.19 o 
   1   8  17        7.88       10.09      1.38 o 
  -2   9  17      120.33      137.59      3.88 o 
  -1   9  17       87.47       96.65      4.85 o 
   0   9  17       97.72      117.24      3.60 o 
  -2 -10  18        4.80        5.22      1.93 o 
  -1 -10  18        1.40        0.23      1.19 o 
   0 -10  18        5.21        6.65      1.34 o 
   1 -10  18        1.24        0.60      0.91 o 
  -3  -9  18        1.62        2.04      1.69 o 
  -2  -9  18        3.04        4.77      1.82 o 
  -1  -9  18       88.43       92.83      4.52 o 
   0  -9  18       33.59       41.48      2.80 o 
   1  -9  18       17.09       12.46      2.11 o 
   2  -9  18        0.61        0.78      1.14 o 
  -4  -8  18       50.84       58.90      2.74 o 
  -3  -8  18        8.49        8.22      1.46 o 
  -2  -8  18       16.24       12.45      2.40 o 
  -1  -8  18        4.75        5.06      2.31 o 
   0  -8  18        0.75        1.75      1.93 o 
   1  -8  18        0.17       -1.97      1.97 o 
   2  -8  18       36.89       41.97      2.51 o 
  -4  -7  18        2.44        6.59      1.36 o 
  -3  -7  18        3.73        7.19      2.73 o 
  -2  -7  18        3.61        3.05      1.64 o 
  -1  -7  18      102.44       99.41      5.46 o 
   0  -7  18        5.22        5.91      2.21 o 
   1  -7  18       16.76       17.87      1.89 o 
   2  -7  18        2.28        3.03      1.75 o 
   3  -7  18        0.07       -0.96      1.55 o 
  -5  -6  18       21.63       20.66      2.95 o 
  -4  -6  18       14.30       17.96      2.21 o 
  -3  -6  18       24.08       32.10      2.69 o 
  -2  -6  18      108.40      112.73      4.55 o 
  -1  -6  18        1.49        1.49      2.51 o 
   0  -6  18       44.50       41.83      4.28 o 
   1  -6  18        0.07        2.00      1.10 o 
   2  -6  18       14.64       13.89      2.20 o 
   3  -6  18        7.84        6.37      2.14 o 
  -5  -5  18       13.63       15.71      2.74 o 
  -4  -5  18        9.40       11.33      1.85 o 
  -3  -5  18       41.84       44.70      2.68 o 
  -2  -5  18       38.11       37.14      2.88 o 
  -1  -5  18      103.59       86.12      5.35 o 
   0  -5  18        0.03        1.39      2.54 o 
   1  -5  18        9.13        8.28      1.58 o 
   2  -5  18       86.68       84.77      3.76 o 
   3  -5  18        1.44        0.66      2.87 o 
   4  -5  18       11.29        9.49      1.66 o 
  -5  -4  18       83.58       83.83      4.80 o 
  -4  -4  18        6.46        2.57      2.46 o 
  -3  -4  18       82.01       85.30      3.94 o 
  -2  -4  18        0.48        3.19      2.06 o 
  -1  -4  18       33.66       28.93      2.92 o 
   0  -4  18        7.35        6.76      2.62 o 
   1  -4  18       23.70       18.44      1.91 o 
   2  -4  18       26.81       26.31      2.50 o 
   3  -4  18       23.65       23.61      3.08 o 
   4  -4  18        3.78        3.95      1.71 o 
  -5  -3  18      233.60      262.59      8.15 o 
  -4  -3  18       11.73        7.92      2.45 o 
  -3  -3  18       91.50       93.57      4.32 o 
  -2  -3  18        3.61        2.95      2.07 o 
  -1  -3  18      141.83      156.25      5.74 o 
   0  -3  18       12.63       15.10      2.52 o 
   1  -3  18       30.27       29.97      2.61 o 
   2  -3  18       85.07       82.61      4.31 o 
   3  -3  18       56.13       59.30      4.34 o 
   4  -3  18        1.14        1.56      1.69 o 
  -5  -2  18      111.48      114.36      6.87 o 
  -4  -2  18        8.91        8.75      1.95 o 
  -3  -2  18       21.41       21.89      2.59 o 
  -2  -2  18        9.00        9.63      2.37 o 
  -1  -2  18       72.14       71.80      4.15 o 
   0  -2  18       16.04       21.97      3.64 o 
   1  -2  18       36.31       33.48      2.88 o 
   2  -2  18       17.21       17.89      2.64 o 
   3  -2  18      116.13      119.29      5.64 o 
   4  -2  18        9.45       13.11      2.22 o 
  -6  -1  18        0.23        2.24      1.33 o 
  -5  -1  18       28.15       23.05      2.47 o 
  -4  -1  18       49.10       40.87      2.59 o 
  -3  -1  18       12.28       11.99      1.91 o 
  -2  -1  18        0.54        0.86      1.94 o 
  -1  -1  18       40.34       35.71      3.11 o 
   0  -1  18       80.90      104.53      4.36 o 
   1  -1  18        1.50        3.49      1.88 o 
   2  -1  18      618.49      644.71     16.64 o 
   3  -1  18       40.30       37.22      3.02 o 
   4  -1  18       44.86       45.11      3.22 o 
  -6   0  18        1.32        0.37      1.20 o 
  -5   0  18       16.94       15.21      2.44 o 
  -4   0  18        6.89        8.10      1.68 o 
  -3   0  18        9.13        8.30      1.77 o 
  -2   0  18       26.23       25.38      2.71 o 
  -1   0  18        9.85        8.86      2.08 o 
   0   0  18      128.33      145.21      5.14 o 
   1   0  18        2.99        6.19      1.89 o 
   2   0  18       30.75       27.67      2.33 o 
   3   0  18        6.96        4.95      1.62 o 
   4   0  18       19.81       15.09      4.43 o 
  -5   1  18        1.15        0.81      1.35 o 
  -4   1  18        1.49       -0.82      1.41 o 
  -3   1  18        0.10       -0.04      1.08 o 
  -2   1  18       18.15       19.36      2.38 o 
  -1   1  18       98.67      105.15      5.16 o 
   0   1  18        2.70        4.35      1.95 o 
   1   1  18        0.74        1.83      1.93 o 
   2   1  18       72.39       70.49      2.96 o 
   3   1  18        2.96        2.52      1.60 o 
   4   1  18        2.18        4.03      1.53 o 
  -5   2  18        0.16        1.74      1.06 o 
  -4   2  18       31.44       30.92      3.03 o 
  -3   2  18       20.62       21.93      1.83 o 
  -2   2  18        0.64       -0.23      1.31 o 
  -1   2  18      116.06      119.42      5.42 o 
   0   2  18        0.20       -0.86      2.02 o 
   1   2  18        1.86        0.83      1.73 o 
   2   2  18       42.74       41.30      2.62 o 
   3   2  18       27.18       25.48      3.65 o 
   4   2  18       42.58       47.98      2.92 o 
  -5   3  18       10.77        8.53      1.53 o 
  -4   3  18       11.23       15.21      2.00 o 
  -3   3  18       19.96       16.84      1.88 o 
  -2   3  18       15.53       10.30      1.61 o 
  -1   3  18       24.89       23.69      2.90 o 
   0   3  18       15.75       19.60      2.85 o 
   1   3  18        5.39        7.06      1.98 o 
   2   3  18        1.98        1.75      1.33 o 
   3   3  18       20.25       22.23      2.26 o 
  -5   4  18        4.93        9.71      1.32 o 
  -4   4  18        0.70        0.27      0.97 o 
  -3   4  18        0.34        0.15      1.70 o 
  -2   4  18       34.06       35.16      2.44 o 
  -1   4  18       16.57       14.94      2.70 o 
   0   4  18        8.56        9.91      2.35 o 
   1   4  18        0.59        0.43      1.36 o 
   2   4  18       41.90       36.44      2.30 o 
   3   4  18        2.60        1.51      1.33 o 
  -4   5  18       13.37        9.86      1.54 o 
  -3   5  18        2.78        4.39      1.25 o 
  -2   5  18       12.53       12.71      1.68 o 
  -1   5  18        2.98       -0.32      1.79 o 
   0   5  18       15.24       13.27      2.45 o 
   1   5  18       15.26        9.93      1.69 o 
   2   5  18        9.68        7.59      1.68 o 
   3   5  18       13.47       14.13      1.60 o 
  -4   6  18        0.55       -0.64      0.95 o 
  -3   6  18        0.35        2.17      1.00 o 
  -2   6  18        0.01        1.52      0.97 o 
  -1   6  18        6.45        6.62      1.23 o 
   0   6  18        0.12        2.82      2.46 o 
   1   6  18        1.32        1.02      1.28 o 
   2   6  18        4.71        3.36      1.01 o 
  -3   7  18       21.76       24.88      1.67 o 
  -2   7  18        2.08       -0.22      1.31 o 
  -1   7  18       31.37       31.16      1.98 o 
   0   7  18       13.43       16.80      2.36 o 
   1   7  18       10.58        7.07      1.27 o 
  -2   8  18        9.14       11.89      1.24 o 
  -1   8  18       20.00       23.44      1.60 o 
   0   8  18        8.63       10.86      1.47 o 
  -2  -9  19       10.34        8.57      2.24 o 
  -1  -9  19        0.00        1.30      1.87 o 
   0  -9  19        4.77        4.61      1.19 o 
  -3  -8  19       93.93      107.88      7.05 o 
  -2  -8  19        2.23       -0.46      1.26 o 
  -1  -8  19       21.63       23.15      2.61 o 
   0  -8  19       36.30       41.40      2.82 o 
   1  -8  19       59.23       65.00      3.80 o 
   2  -8  19       96.59      118.06      4.18 o 
  -3  -7  19       77.00       86.92      5.06 o 
  -2  -7  19       21.85       27.02      3.07 o 
  -1  -7  19        0.00       -1.47      1.67 o 
   0  -7  19        2.63        3.31      2.24 o 
   1  -7  19       55.80       63.97      4.09 o 
   2  -7  19       16.31       22.56      2.05 o 
  -4  -6  19       37.36       42.45      4.44 o 
  -3  -6  19       24.68       34.08      2.77 o 
  -2  -6  19       20.05       21.27      2.31 o 
  -1  -6  19        0.00        1.18      2.26 o 
   0  -6  19       78.87       81.27      4.80 o 
   1  -6  19       16.23       15.54      1.90 o 
   2  -6  19       31.50       35.39      2.43 o 
   3  -6  19       51.47       58.83      3.79 o 
  -4  -5  19        6.40        7.09      1.63 o 
  -3  -5  19        1.79        3.20      1.98 o 
  -2  -5  19       95.32      102.50      4.26 o 
  -1  -5  19        1.91        3.28      2.05 o 
   0  -5  19       59.18       65.77      4.52 o 
   1  -5  19       31.07       35.46      2.48 o 
   2  -5  19        6.68       12.21      2.06 o 
   3  -5  19       47.96       49.72      3.70 o 
  -5  -4  19      110.67      124.61      7.49 o 
  -4  -4  19        0.16        0.82      1.38 o 
  -3  -4  19       26.32       24.60      2.38 o 
  -2  -4  19       90.34       89.95      4.03 o 
  -1  -4  19        2.50        3.68      2.37 o 
   0  -4  19       56.04       61.41      4.62 o 
   1  -4  19        0.63       -0.82      0.92 o 
   2  -4  19       12.09       15.40      2.11 o 
   3  -4  19        1.32        0.94      1.51 o 
  -5  -3  19       49.11       54.64      4.32 o 
  -4  -3  19       20.04       21.24      2.26 o 
  -3  -3  19        4.33        6.29      1.53 o 
  -2  -3  19       47.36       44.37      3.16 o 
  -1  -3  19        9.25        8.23      2.34 o 
   0  -3  19       43.37       44.45      3.37 o 
   1  -3  19        1.65        3.15      1.64 o 
   2  -3  19        0.49       -0.06      1.52 o 
   3  -3  19       11.73       15.53      3.01 o 
  -5  -2  19       31.25       32.43      2.66 o 
  -4  -2  19       16.44       18.66      1.99 o 
  -3  -2  19       29.24       28.52      2.59 o 
  -2  -2  19       16.31       12.55      2.19 o 
  -1  -2  19       77.63       81.16      4.00 o 
   0  -2  19       56.91       59.31      4.35 o 
   1  -2  19        7.01        8.68      1.88 o 
   2  -2  19       15.05       16.89      2.16 o 
   3  -2  19        8.38        6.38      2.01 o 
  -5  -1  19       32.33       41.21      2.80 o 
  -4  -1  19        5.53        1.34      1.15 o 
  -3  -1  19       35.92       35.27      2.73 o 
  -2  -1  19      164.61      178.02      5.82 o 
  -1  -1  19        1.90        2.60      1.05 o 
   0  -1  19      102.24      110.45      4.30 o 
   1  -1  19       10.83       12.38      1.97 o 
   2  -1  19       38.15       35.02      2.40 o 
   3  -1  19        6.53        8.36      1.65 o 
  -5   0  19        0.15        1.90      1.05 o 
  -4   0  19       15.97       17.35      1.86 o 
  -3   0  19        4.60        5.11      1.65 o 
  -2   0  19        0.32        1.06      2.17 o 
  -1   0  19        6.69        4.42      2.17 o 
   0   0  19        2.80       -0.05      1.52 o 
   1   0  19       41.06       42.32      2.55 o 
   2   0  19        0.06       -1.23      1.23 o 
   3   0  19       76.25       78.32      3.46 o 
  -5   1  19        0.26        2.26      1.20 o 
  -4   1  19        2.58        3.80      1.34 o 
  -3   1  19        0.76        1.71      1.34 o 
  -2   1  19       64.71       60.73      3.12 o 
  -1   1  19        2.15        2.23      1.89 o 
   0   1  19        0.37        0.97      1.85 o 
   1   1  19        5.65        4.32      1.45 o 
   2   1  19        8.68        7.02      1.76 o 
   3   1  19        6.80        7.08      2.72 o 
  -5   2  19        0.02       -1.01      1.01 o 
  -4   2  19       11.41       12.68      1.76 o 
  -3   2  19       12.01       10.55      1.93 o 
  -2   2  19        8.68        9.90      2.10 o 
  -1   2  19        2.43        1.52      1.98 o 
   0   2  19        0.27        0.40      1.81 o 
   1   2  19        2.64        0.89      1.49 o 
   2   2  19       10.86        6.14      1.45 o 
   3   2  19        0.00       -0.18      1.76 o 
  -4   3  19       36.47       46.02      2.61 o 
  -3   3  19       27.73       25.44      2.25 o 
  -2   3  19       70.00       64.96      3.87 o 
  -1   3  19        0.13       -0.28      1.68 o 
   0   3  19       94.76       96.97      6.10 o 
   1   3  19        7.57        8.47      1.64 o 
   2   3  19        9.06        8.46      1.31 o 
   3   3  19        6.40        5.21      1.35 o 
  -4   4  19       21.18       20.88      2.10 o 
  -3   4  19       30.69       30.03      2.05 o 
  -2   4  19       44.29       47.69      3.28 o 
  -1   4  19        0.14        1.55      1.91 o 
   0   4  19        0.52       -1.12      2.32 o 
   1   4  19        0.57        2.01      1.44 o 
   2   4  19        3.37        2.03      1.32 o 
  -4   5  19        2.27        3.32      1.14 o 
  -3   5  19        0.42        4.17      1.00 o 
  -2   5  19        1.82        3.10      1.10 o 
  -1   5  19        1.09       -0.08      1.21 o 
   0   5  19        2.59        2.94      1.83 o 
   1   5  19        4.35        5.85      1.11 o 
   2   5  19        6.95        4.15      1.75 o 
  -3   6  19        0.35       -1.17      1.17 o 
  -2   6  19       17.18       15.33      1.31 o 
  -1   6  19       28.98       32.00      2.17 o 
   0   6  19        0.87        0.57      1.59 o 
   1   6  19        5.23        5.94      1.25 o 
  -1   7  19        1.24        1.76      1.71 o 
  -1  -8  20        0.48        0.27      1.34 o 
   0  -8  20        2.32        0.97      0.99 o 
  -2  -7  20      100.39      121.41      4.60 o 
  -1  -7  20        0.02        1.56      1.46 o 
   0  -7  20       95.21      123.63      4.08 o 
   1  -7  20       12.72       14.99      2.06 o 
  -3  -6  20       70.58       93.72      4.25 o 
  -2  -6  20        6.42       10.03      1.96 o 
  -1  -6  20        6.31        7.40      2.21 o 
   0  -6  20       49.53       59.61      3.28 o 
   1  -6  20       24.08       32.40      2.98 o 
   2  -6  20        2.13        8.15      1.45 o 
  -4  -5  20        0.79        1.01      0.58 o 
  -3  -5  20       78.10       89.62      4.69 o 
  -2  -5  20       24.55       34.47      2.34 o 
  -1  -5  20       59.00       58.55      4.00 o 
   0  -5  20       13.85       18.53      2.13 o 
   1  -5  20       26.63       33.71      2.15 o 
   2  -5  20        3.22        7.75      1.43 o 
  -4  -4  20        7.15        5.99      0.90 o 
  -3  -4  20       19.49       16.09      2.81 o 
  -2  -4  20        8.04       10.02      1.88 o 
  -1  -4  20       36.33       37.00      3.55 o 
   0  -4  20       28.34       34.55      2.90 o 
   1  -4  20        0.43        3.61      2.80 o 
   2  -4  20       20.43       25.97      2.02 o 
  -4  -3  20       51.50       48.71      2.52 o 
  -3  -3  20       12.42       12.55      1.80 o 
  -2  -3  20        0.89        0.81      1.03 o 
  -1  -3  20        8.91       14.99      3.10 o 
   0  -3  20       39.57       37.13      3.80 o 
   1  -3  20        0.84        4.58      1.39 o 
   2  -3  20       27.55       24.99      2.18 o 
   3  -3  20        0.86       -1.31      1.31 o 
  -4  -2  20       47.59       43.35      2.39 o 
  -3  -2  20       16.64       22.21      3.29 o 
  -2  -2  20       61.78       65.58      3.34 o 
  -1  -2  20        8.34        6.17      3.21 o 
   0  -2  20      222.05      280.12     10.97 o 
   1  -2  20        8.16        7.01      1.52 o 
   2  -2  20      352.55      398.71      9.37 o 
   3  -2  20       94.72      104.40      5.14 o 
  -4  -1  20        0.56       -0.05      1.42 o 
  -3  -1  20       47.68       54.24      2.66 o 
  -2  -1  20        0.88        1.69      1.39 o 
  -1  -1  20       34.68       38.21      3.49 o 
   0  -1  20       39.57       49.55      3.34 o 
   1  -1  20        8.58        7.40      1.86 o 
   2  -1  20       99.76      110.22      3.98 o 
   3  -1  20       12.22       17.77      1.97 o 
  -4   0  20       43.84       43.36      2.93 o 
  -3   0  20      120.14      132.52      5.62 o 
  -2   0  20        1.36        1.33      1.57 o 
  -1   0  20       13.21       15.69      2.67 o 
   0   0  20        3.78        9.75      2.32 o 
   1   0  20       16.54       19.50      1.90 o 
   2   0  20        0.01        1.96      1.28 o 
  -4   1  20        3.42        1.51      2.19 o 
  -3   1  20       14.15       12.57      1.57 o 
  -2   1  20        0.05       -0.75      1.44 o 
  -1   1  20        5.89        6.21      1.72 o 
   0   1  20        0.04        0.81      1.54 o 
   1   1  20        7.13        5.43      1.39 o 
   2   1  20        3.76        0.19      1.95 o 
  -4   2  20       13.48       16.28      2.02 o 
  -3   2  20        9.73        9.95      1.29 o 
  -2   2  20        1.70        3.05      1.31 o 
  -1   2  20        0.06        0.14      1.81 o 
   0   2  20        0.59        1.34      1.78 o 
   1   2  20       11.57       10.02      1.33 o 
   2   2  20       14.17       16.89      2.96 o 
  -4   3  20       20.26       25.78      4.13 o 
  -3   3  20       54.24       58.03      2.92 o 
  -2   3  20       19.09       15.79      1.98 o 
  -1   3  20       32.87       27.50      2.61 o 
   0   3  20       28.69       33.93      2.87 o 
   1   3  20       68.54       79.20      3.13 o 
   2   3  20        0.11       -0.94      1.63 o 
  -3   4  20       17.93       20.13      2.44 o 
  -2   4  20        0.66       -0.09      1.42 o 
  -1   4  20       26.30       26.03      2.47 o 
   0   4  20       18.36       25.48      2.52 o 
   1   4  20        2.05        2.29      1.09 o 
  -2   5  20        6.71        4.26      1.18 o 
  -1   5  20       11.79       13.90      1.76 o 
   0   5  20        0.45       -0.09      1.19 o 
  -2  -6  21       41.24       43.06      3.20 o 
  -1  -6  21        4.09        5.68      1.50 o 
   0  -6  21       17.19       19.12      1.79 o 
  -3  -5  21        1.62        5.61      2.91 o 
  -2  -5  21        7.95       10.07      2.83 o 
  -1  -5  21        2.62        1.05      1.49 o 
   0  -5  21        1.39        1.07      1.01 o 
   1  -5  21        0.03        3.85      5.84 o 
  -3  -4  21        1.43        1.93      1.31 o 
  -2  -4  21       16.30       20.94      3.10 o 
  -1  -4  21        8.41        8.44      2.85 o 
   0  -4  21       11.85       10.04      2.87 o 
   1  -4  21       40.32       43.95      2.64 o 
  -3  -3  21        0.02        5.52      1.21 o 
  -2  -3  21        0.00       -1.49      2.72 o 
  -1  -3  21        3.42        5.11      2.40 o 
   0  -3  21        0.79        1.55      2.56 o 
   1  -3  21        0.41       -0.17      0.86 o 
   2  -3  21        8.24        9.53      1.81 o 
  -3  -2  21        4.27        5.48      1.00 o 
  -2  -2  21       19.05       23.69      4.28 o 
  -1  -2  21        5.37        3.15      2.35 o 
   0  -2  21       30.82       40.78      4.37 o 
   1  -2  21       27.33       29.59      2.33 o 
   2  -2  21       20.65       22.76      2.55 o 
  -3  -1  21        2.98        4.49      1.42 o 
  -2  -1  21        2.18        2.15      1.30 o 
  -1  -1  21        5.11        5.88      1.75 o 
   0  -1  21       29.63       39.85      3.43 o 
   1  -1  21       93.76       94.59      6.88 o 
   2  -1  21        4.86       -0.61      2.55 o 
  -3   0  21        0.82       -0.85      0.85 o 
  -2   0  21       29.52       29.22      2.77 o 
  -1   0  21        7.16       11.84      2.21 o 
   0   0  21       21.06       22.51      2.63 o 
   1   0  21       88.18       89.03      4.19 o 
   2   0  21       42.43       50.41      5.67 o 
  -3   1  21       25.04       27.88      1.69 o 
  -2   1  21       37.68       40.37      3.06 o 
  -1   1  21        0.01        2.73      1.66 o 
   0   1  21       68.17       80.02      3.46 o 
   1   1  21        0.70        0.78      1.23 o 
  -3   2  21        2.35        1.96      1.26 o 
  -2   2  21       52.61       53.08      2.76 o 
  -1   2  21        1.22        2.43      1.35 o 
   0   2  21        3.21        4.10      1.63 o 
   1   2  21       11.30       12.68      1.29 o 
  -2   3  21       51.04       56.10      4.19 o 
  -1   3  21        2.93        4.59      1.38 o 
   0   3  21       79.24       99.52      3.54 o 
  -1   4  21       12.01       14.84      1.55 o 
  -1  -4  22        0.00       -0.63      2.83 o 
  -2  -3  22       28.18       29.32      3.36 o 
  -1  -3  22       43.77       54.67      5.29 o 
   0  -3  22        7.41       13.56      2.31 o 
  -2  -2  22       29.83       38.55      3.22 o 
  -1  -2  22       22.99       22.94      2.98 o 
   0  -2  22        0.18       -0.28      0.74 o 
  -2  -1  22       54.18       60.99      3.14 o 
  -1  -1  22       25.08       23.75      3.17 o 
   0  -1  22        3.53        6.55      2.35 o 
  -2   0  22       56.35       62.01      3.25 o 
  -1   0  22        5.08        3.04      1.33 o 
   0   0  22        5.82        9.98      2.41 o 
  -1   1  22       57.11       63.92      3.12 o 
                                                 
